# Supplementary material for: Common and Rare Variants Genetic Association Analysis of Circulating Neutrophil Extracellular Traps
Source: Front Immunol. 2021 Feb 24;12:615527. doi: 10.3389/fimmu.2021.615527 (PMC7944992; doi:10.3389/fimmu.2021.615527)
Supplement: Supplementary file 2 [file Table_1.xls]

## Sheet: Table S1
Table S1. Loci suggestively associated with MPO-DNA complex in the GWAS analysis with common variant
SNP	Nearest gene	Chromosome:position	Effect allele/Other allele	β (SE)	P-value	β (SE)	P-value	β (SE) meta-analysis	P-value meta-analysis	Direction
				RS-I	RS-I	RS-II	RS-II
rs289078	LINC02501	4:31416764	T/A	-0.09 (0.02)	2.6x10-5	-0.1 (0.04)	0.004	0.1 (0.02)	3.5x10-7	++
rs143727003	ATP13A5	3:193098824	T/C	0.47 (0.11)	1.33x10-5	0.40 (0.15)	8.11x10-3	0.45 (0.09)	3.70x10-7	++
rs13314784	LARS2	3:45406592	T/C	0.06 (0.02)	1.29x10-3	0.13 (0.03)	3.66x10-5	0.08 (0.02)	9.78x10-7	++
rs147802074	KIF26B*	1:245448314	T/C	0.18 (0.05)	2.24x10-4	0.26 (0.08)	1.25x10-3	0.20 (0.04)	1.42x10-6	++
rs10985542	MIR4478	9:124887090	A/G	0.11 (0.02)	1.08x10-5	0.07 (0.04)	7.39x10-2	0.10 (0.02)	2.84x10-6	++
rs10457220	CDK19*	6:110965818	T/C	0.21 (0.05)	4.56 x10-5	0.16 (0.07)	2.38x10-2	0.19 (0.04)	3.59x10-6	++
rs117539923	CATSPERB*	14:92167474	A/G	0.36 (0.08)	1.92x10-5	0.27 (0.15)	6.87x10-2	0.34 (0.07)	3.90x10-6	++
rs67983734	CASC9	8:76119618	T/C	-0.27 (0.07)	1.03x10-4	-0.29 (0.12)	1.33x10-2	-0.27 (0.06)	4.18x10-6	--
rs7615041	AC027119.1*	3:6027486	A/G	-0.08 (0.02)	1.36x10-4	-0.09 (0.04)	1.07x10-2	-0.09 (0.02)	4.47x10-6	--
* Host gene

## Sheet: Table S2
Table S2. PheWAS of rs289078
Variant	Trait	Beta	P-value	ORbeta*
rs289078	O72 Postpartum haemorrhage	0.00089983	0.00089821	1.17
rs289078	O04 Medical abortion	-0.00078283	0.0015421	0.85
rs289078	I35 Nonrheumatic aortic valve disorders	-0.00061256	0.0030163	0.905
rs289078	appendicitis	0.00069081	0.0039086	1.09
rs289078	sciatica	0.00072792	0.0045216	1.08
rs289078	tropical & travel-related infections	-0.00026918	0.0055999	0.818
rs289078	H55-H59 Other disorders of eye and adnexa	-0.00035722	0.0056895	0.86
rs289078	deep venous thrombosis (dvt)	0.00099599	0.0066192	1.05
rs289078	N72 Inflammatory disease of cervix uteri	-0.0006998	0.006661	0.872
rs289078	H11 Other disorders of conjunctiva	-0.00030719	0.0067036	0.844
rs289078	I26-I28 Pulmonary heart disease and diseases of pulmonary circulation	0.00072036	0.0077493	1.07
rs289078	Frequency of solarium/sunlamp use	0.030113	0.010885	-
rs289078	venous thromboembolic disease	0.0010238	0.013219	1.04
rs289078	N12 Tubulo-interstitial nephritis, not specified as acute or chronic	-0.00030083	0.015442	0.871
rs289078	E21 Hyperparathyroidism and other disorders of parathyroid gland	-0.00027792	0.01741	0.866
rs289078	eye/eyelid problem	0.0012162	0.017454	1.03
rs289078	O36 Maternal care for other known or suspected foetal problems	0.00075711	0.01851	1.1
rs289078	hiatus hernia	-0.00091383	0.019931	0.96
rs289078	H35 Other retinal disorders	-0.00055516	0.02126	0.935
rs289078	I26 Pulmonary embolism	0.00056387	0.021673	1.07
rs289078	Comparative body size at age 10	0.0035999	0.021901	-
rs289078	O00-O08 Pregnancy with abortive outcome	-0.0010144	0.022157	0.938
rs289078	M71 Other bursopathies	-0.00026838	0.022234	0.872
rs289078	N21 Calculus of lower urinary tract	-0.00025886	0.022889	0.869
rs289078	Hand grip strength (left) / Hand grip strength (right)	0.0011344	0.024548	-
rs289078	pneumonia	-0.00070207	0.025209	0.951
rs289078	osteopenia	-0.0002928	0.025617	0.888
rs289078	dyspepsia / indigestion	0.00020681	0.027424	1.18
rs289078	J35 Chronic diseases of tonsils and adenoids	0.00028481	0.028885	1.13
rs289078	K43 Ventral hernia	-0.00051122	0.031854	0.939
rs289078	I05-I09 Chronic rheumatic heart diseases	0.00041153	0.032469	1.08
rs289078	C64 Malignant neoplasm of kidney, except renal pelvis	0.00025286	0.03306	1.14
rs289078	K11 Diseases of salivary glands	-0.00027832	0.033429	0.891
rs289078	respiratory infection	-0.00067331	0.033546	0.954
rs289078	J34 Other disorders of nose and nasal sinuses	-0.00070204	0.033795	0.956
rs289078	K42 Umbilical hernia	-0.00052601	0.034524	0.943
rs289078	other abdominal problem	0.00062803	0.035297	1.05
rs289078	O02 Other abnormal products of conception	-0.00056037	0.037309	0.906
rs289078	K81 Cholecystitis	-0.00043443	0.040509	0.935
rs289078	Number of treatments/medications taken	0.012749	0.0415	-
rs289078	Dried fruit intake	-0.0073877	0.043517	-
rs289078	L00-L08 Infections of the skin and subcutaneous tissue	-0.00083329	0.045198	0.967
rs289078	E15-E16 Other disorders of glucose regulation and pancreatic internal secretion	0.00024686	0.048567	1.12
rs289078	N70-N77 Inflammatory diseases of female pelvic organs	-0.0011394	0.048575	0.957
rs289078	L91 Hypertrophic disorders of skin	0.00026945	0.048597	1.11
rs289078	E16 Other disorders of pancreatic internal secretion	0.00024563	0.049356	1.12
rs289078	H10-H13 Disorders of conjunctiva	-0.00025668	0.050188	0.9
rs289078	I60-I69 Cerebrovascular diseases	0.00070961	0.051498	1.04
rs289078	Cooked vegetable intake	0.0079642	0.053418	-
rs289078	M00-M03 Infectious arthropathies	-0.00016988	0.060184	0.863
rs289078	urinary tract infection/kidney infection	-0.00037333	0.060652	0.936
rs289078	E78 Disorders of lipoprotein metabolism and other lipidaemias	0.0013076	0.063082	1.02
rs289078	G80-G83 Cerebral palsy and other paralytic syndromes	0.00035047	0.064822	1.07
rs289078	gestational hypertension/pre-eclampsia	-0.00055321	0.072527	0.928
rs289078	M17 Gonarthrosis [arthrosis of knee]	-0.00098776	0.073578	0.979
rs289078	H30-H36 Disorders of choroid and retina	-0.00062289	0.073947	0.965
rs289078	G40 Epilepsy	0.00044396	0.074445	1.05
rs289078	B15-B19 Viral hepatitis	-0.00017566	0.075129	0.88
rs289078	mania/bipolar disorder/manic depression	-0.00024748	0.075654	0.915
rs289078	O48 Prolonged pregnancy	0.00045281	0.080349	1.09
rs289078	clotting disorder/excessive bleeding	-0.00020498	0.080806	0.9
rs289078	Red blood cell (erythrocyte) count	-0.0012827	0.083266	-
rs289078	dry eyes	0.0001738	0.083817	1.13
rs289078	G81 Hemiplegia	0.00027197	0.084106	1.08
rs289078	G70-G73 Diseases of myoneural junction and muscle	0.00016234	0.084328	1.14
rs289078	K90 Intestinal malabsorption	-0.00031677	0.086851	0.939
rs289078	O47 False labour	-0.00041625	0.086936	0.915
rs289078	rosacea	-0.00018001	0.087254	0.892
rs289078	diverticular disease/diverticulitis	-0.00047276	0.088051	0.958
rs289078	I78 Diseases of capillaries	0.00018319	0.088181	1.12
rs289078	N87 Dysplasia of cervix uteri	-0.00050364	0.088328	0.928
rs289078	I21 Acute myocardial infarction	0.00060718	0.089653	1.03
rs289078	D51 Vitamin B12 deficiency anaemia	0.00020688	0.089738	1.1
rs289078	Water intake	0.0090439	0.090239	-
rs289078	N97 Female infertility	-0.0004011	0.093018	0.914
rs289078	O20 Haemorrhage in early pregnancy	-0.00038085	0.094731	0.911
rs289078	L97 Ulcer of lower limb, not elsewhere classified	0.00022244	0.095443	1.09
rs289078	O75 Other complications of labour and delivery, not elsewhere classified	0.00034628	0.096073	1.11
rs289078	N60 Benign mammary dysplasia	0.00052932	0.096078	1.07
rs289078	malabsorption/coeliac disease	-0.00028253	0.097311	0.937
rs289078	I47 Paroxysmal tachycardia	0.00038486	0.098423	1.05
rs289078	chronic fatigue syndrome	-0.0002913	0.098888	0.936
rs289078	O99 Other maternal diseases classifiable elsewhere but complicating pregnancy, childbirth and the puerperium	0.00051025	0.099065	1.07
rs289078	C64-C68 Malignant neoplasms of urinary tract	0.0002777	0.099192	1.07
rs289078	dermatology	-0.00086281	0.099306	0.979
rs289078	N76 Other inflammation of vagina and vulva	-0.00034476	0.10126	0.904
rs289078	K57 Diverticular disease of intestine	-0.0010317	0.10209	0.983
rs289078	E03 Other hypothyroidism	0.00075531	0.10213	1.02
rs289078	I85 Oesophageal varices	-0.00015304	0.10232	0.885
rs289078	N42 Other disorders of prostate	-0.00053236	0.10397	0.927
rs289078	H65 Nonsuppurative otitis media	-0.0002162	0.10408	0.918
rs289078	M20-M25 Other joint disorders	-0.0012272	0.10478	0.986
rs289078	M20 Acquired deformities of fingers and toes	-0.00063978	0.10495	0.973
rs289078	Haematocrit percentage	-0.01036	0.10605	-
rs289078	epilepsy	0.00038603	0.10733	1.05
rs289078	E00-E07 Disorders of thyroid gland	0.00081327	0.10743	1.02
rs289078	Number of self-reported cancers	0.0013018	0.1081	-
rs289078	ear/vestibular disorder	0.000516	0.10856	1.04
rs289078	F05 Delirium, not induced by alcohol and other psychoactive substances	0.0001579	0.10859	1.12
rs289078	M46 Other inflammatory spondylopathies	-0.00023438	0.10916	0.926
rs289078	G51 Facial nerve disorders	0.00019313	0.10992	1.1
rs289078	Processed meat intake	0.0040655	0.11089	-
rs289078	nasal/sinus disorder	-0.00049712	0.11134	0.965
rs289078	L03 Cellulitis	-0.00054762	0.11151	0.968
rs289078	joint disorder	0.0013405	0.11432	1.01
rs289078	other neurological problem	0.00049222	0.116	1.04
rs289078	eczema/dermatitis	-0.00064565	0.11754	0.974
rs289078	K51 Ulcerative colitis	0.0003589	0.11831	1.05
rs289078	Reticulocyte count	-8.5866e-05	0.11937	-
rs289078	K58 Irritable bowel syndrome	0.00046503	0.12432	1.04
rs289078	gall bladder disease	-0.00053197	0.12538	0.97
rs289078	I45 Other conduction disorders	-0.00029193	0.12828	0.946
rs289078	F40 Phobic anxiety disorders	-0.00014785	0.12888	0.896
rs289078	Haemoglobin concentration	-0.0032961	0.12906	-
rs289078	H00-H06 Disorders of eyelid, lacrimal system and orbit	-0.0006062	0.13025	0.974
rs289078	hypothyroidism/myxoedema	0.00080465	0.13129	1.02
rs289078	K63 Other diseases of intestine	0.00072186	0.13254	1.02
rs289078	H02 Other disorders of eyelid	-0.00046292	0.13439	0.967
rs289078	neurology	0.00098541	0.13456	1.02
rs289078	H66 Suppurative and unspecified otitis media	-0.00017103	0.13779	0.913
rs289078	K40-K46 Hernia	-0.0011983	0.13824	0.988
rs289078	O94-O99 Other obstetric conditions, not elsewhere classified	0.00046333	0.13923	1.06
rs289078	anxiety/panic attacks	-0.00045574	0.1398	0.967
rs289078	B97 Viral agents as the cause of diseases classified to other chapters	-0.00014107	0.1404	0.897
rs289078	J90 Pleural effusion, not elsewhere classified	-0.00043165	0.14161	0.966
rs289078	H00 Hordeolum and chalazion	-0.00025981	0.14175	0.943
rs289078	G20-G26 Extrapyramidal and movement disorders	-0.00026677	0.14207	0.945
rs289078	E20-E35 Disorders of other endocrine glands	-0.00030458	0.14217	0.951
rs289078	migraine	0.00063179	0.14797	1.02
rs289078	N60-N64 Disorders of breast	0.00043175	0.14817	1.03
rs289078	D00-D09 In situ neoplasms	0.00047162	0.14976	1.03
rs289078	L90 Atrophic disorders of skin	-0.00031018	0.15455	0.955
rs289078	N20-N23 Urolithiasis	-0.00046126	0.15467	0.97
rs289078	I34 Nonrheumatic mitral valve disorders	0.00028207	0.15501	1.05
rs289078	N89 Other noninflammatory disorders of vagina	0.00042395	0.15565	1.06
rs289078	M86 Osteomyelitis	0.00013336	0.15736	1.11
rs289078	K65-K67 Diseases of peritoneum	-0.00035494	0.15817	0.961
rs289078	Salad / raw vegetable intake	0.0067956	0.15836	-
rs289078	I80 Phlebitis and thrombophlebitis	0.00035426	0.15955	1.04
rs289078	J84 Other interstitial pulmonary diseases	0.00018626	0.16031	1.08
rs289078	K66 Other disorders of peritoneum	-0.00032111	0.16043	0.958
rs289078	E87 Other disorders of fluid, electrolyte and acid-base balance	0.00041506	0.16228	1.03
rs289078	D05 Carcinoma in situ of breast	0.00043109	0.16362	1.06
rs289078	D03 Melanoma in situ	0.00016855	0.16478	1.08
rs289078	J38 Diseases of vocal cords and larynx, not elsewhere classified	0.00023711	0.16676	1.06
rs289078	inflammatory bowel disease	0.00033345	0.16742	1.04
rs289078	A08 Viral and other specified intestinal infections	-0.0001612	0.17565	0.923
rs289078	H43 Disorders of vitreous body	-0.00020362	0.17783	0.939
rs289078	I63 Cerebral infarction	0.00030823	0.1836	1.04
rs289078	ankylosing spondylitis	0.00018161	0.18616	1.07
rs289078	B07 Viral warts	-0.0001447	0.18753	0.919
rs289078	G60-G64 Polyneuropathies and other disorders of the peripheral nervous system	0.00022805	0.18798	1.05
rs289078	Sitting height	-0.0093301	0.18835	-
rs289078	J90-J94 Other diseases of pleura	-0.00043538	0.18951	0.973
rs289078	Nucleated red blood cell percentage	0.0013737	0.18994	-
rs289078	nervous breakdown	-0.00013306	0.19147	0.913
rs289078	Bread intake	0.026615	0.19426	-
rs289078	disorder or pituitary gland	-0.00012795	0.19601	0.912
rs289078	F00-F09 Organic, including symptomatic, mental disorders	0.00021056	0.19661	1.06
rs289078	E70-E90 Metabolic disorders	0.00098086	0.20391	1.01
rs289078	diabetic eye disease	0.0001454	0.20484	1.08
rs289078	anal problem	-0.00019003	0.20531	0.943
rs289078	L80-L99 Other disorders of the skin and subcutaneous tissue	0.00063834	0.20942	1.02
rs289078	G40-G47 Episodic and paroxysmal disorders	0.00060027	0.21016	1.02
rs289078	fracture head & neck	-0.00017364	0.21115	0.939
rs289078	K50 Crohn's disease [regional enteritis]	0.00021093	0.21351	1.05
rs289078	B96 Other bacterial agents as the cause of diseases classified to other chapters	-0.00047261	0.21432	0.977
rs289078	M07 Psoriatic and enteropathic arthropathies	-0.00013521	0.21647	0.924
rs289078	K50-K52 Noninfective enteritis and colitis	0.00067578	0.22088	1.02
rs289078	duodenal ulcer	0.00020665	0.22371	1.05
rs289078	ovarian problem	0.00057838	0.22454	1.03
rs289078	Usual walking pace	-0.0017998	0.22504	-
rs289078	M15-M19 Arthrosis	-0.00094055	0.22785	0.99
rs289078	other renal/kidney problem	-0.00023375	0.2298	0.957
rs289078	cataract	0.00036676	0.23036	1.03
rs289078	G95 Other diseases of spinal cord	-0.00011664	0.23434	0.918
rs289078	H43-H45 Disorders of vitreous body and globe	-0.00020147	0.23565	0.952
rs289078	I49 Other cardiac arrhythmias	-0.00024778	0.23583	0.961
rs289078	L72 Follicular cysts of skin and subcutaneous tissue	0.00043565	0.23791	1.02
rs289078	uterine problem	-0.00096136	0.23923	0.982
rs289078	anaemia	0.00031183	0.23958	1.03
rs289078	thyroid problem (not cancer)	0.0006819	0.23959	1.01
rs289078	K86 Other diseases of pancreas	-0.00016107	0.24247	0.942
rs289078	allergy or anaphylactic reaction to drug	-0.00028654	0.2433	0.967
rs289078	L92 Granulomatous disorders of skin and subcutaneous tissue	0.00011477	0.24805	1.09
rs289078	J92 Pleural plaque	-0.00013056	0.2487	0.931
rs289078	G57 Mononeuropathies of lower limb	0.00019229	0.25048	1.05
rs289078	I30-I52 Other forms of heart disease	-0.00074404	0.2507	0.988
rs289078	other joint disorder	-0.00029624	0.2511	0.969
rs289078	N00-N08 Glomerular diseases	0.00021537	0.25228	1.04
rs289078	miscarriage	0.00025018	0.25316	1.07
rs289078	N20 Calculus of kidney and ureter	-0.00031932	0.25348	0.972
rs289078	M70 Soft tissue disorders related to use, overuse and pressure	0.00018858	0.2539	1.05
rs289078	Red blood cell (erythrocyte) distribution width	0.0023619	0.25545	-
rs289078	E83 Disorders of mineral metabolism	-0.00021382	0.25625	0.959
rs289078	Number of days/week walked 10+ minutes	0.0055056	0.25709	-
rs289078	E10 Insulin-dependent diabetes mellitus	0.00024191	0.2578	1.04
rs289078	osteoarthritis	0.00079552	0.25962	1.01
rs289078	H81 Disorders of vestibular function	0.00014565	0.25962	1.06
rs289078	J69 Pneumonitis due to solids and liquids	0.00011338	0.25975	1.08
rs289078	J40 Bronchitis, not specified as acute or chronic	0.00011628	0.26103	1.08
rs289078	I42 Cardiomyopathy	-0.00016338	0.2625	0.947
rs289078	K07 Dentofacial anomalies [including malocclusion]	0.0001127	0.26283	1.08
rs289078	G99 Other disorders of nervous system in diseases classified elsewhere	-0.00015063	0.26346	0.943
rs289078	M31 Other necrotising vasculopathies	-0.0001108	0.26389	0.924
rs289078	C30-C39 Malignant neoplasms of respiratory and intrathoracic organs	0.00019341	0.26401	1.05
rs289078	Neutrophill percentage	0.021393	0.26482	-
rs289078	M21 Other acquired deformities of limbs	-0.00018866	0.26484	0.955
rs289078	tuberculosis (tb)	-0.00020609	0.26575	0.959
rs289078	Platelet count	-0.12633	0.26787	-
rs289078	N64 Other disorders of breast	0.00029145	0.26903	1.06
rs289078	gastro-oesophageal reflux (gord) / gastric reflux	0.00058297	0.26928	1.01
rs289078	D65-D69 Coagulation defects, purpura and other haemorrhagic conditions	-0.00023037	0.27203	0.964
rs289078	K76 Other diseases of liver	-0.0002632	0.27219	0.968
rs289078	muscle or soft tissue injuries	-0.00024513	0.27378	0.966
rs289078	L60-L75 Disorders of skin appendages	0.00044785	0.27517	1.02
rs289078	K44 Diaphragmatic hernia	-0.00069326	0.27529	0.989
rs289078	spinal injury	-0.00011324	0.27579	0.929
rs289078	G25 Other extrapyramidal and movement disorders	-0.00011084	0.27642	0.927
rs289078	B95-B98 Bacterial, viral and other infectious agents	-0.00050132	0.27724	0.984
rs289078	High light scatter reticulocyte count	-2.1737e-05	0.27748	-
rs289078	renal/kidney failure	0.00011795	0.27749	1.07
rs289078	N83 Noninflammatory disorders of ovary, Fallopian tube and broad ligament	0.00057975	0.28014	1.03
rs289078	bronchitis	-0.00024484	0.28032	0.967
rs289078	D41 Neoplasm of uncertain or unknown behaviour of urinary organs	-0.00011158	0.28213	0.929
rs289078	M70-M79 Other soft tissue disorders	-0.00069228	0.28592	0.989
rs289078	G56 Mononeuropathies of upper limb	-0.00043923	0.28702	0.983
rs289078	I27 Other pulmonary heart diseases	0.00012533	0.29096	1.06
rs289078	H33 Retinal detachments and breaks	-0.00024416	0.29203	0.969
rs289078	Eosinophill percentage	-0.0041254	0.29209	-
rs289078	rheumatoid arthritis	0.00029071	0.29269	1.03
rs289078	M60-M63 Disorders of muscles	0.00014553	0.29311	1.05
rs289078	O63 Long labour	-0.00034349	0.29444	0.961
rs289078	E11 Non-insulin-dependent diabetes mellitus	-0.0005359	0.29839	0.987
rs289078	I08 Multiple valve diseases	0.00017338	0.29974	1.04
rs289078	other urological problem (male)	-0.00079981	0.3004	0.981
rs289078	G62 Other polyneuropathies	0.00014512	0.3015	1.05
rs289078	E89 Postprocedural endocrine and metabolic disorders, not elsewhere classified	-0.00015413	0.3017	0.953
rs289078	L81 Other disorders of pigmentation	0.00011907	0.30222	1.07
rs289078	I24 Other acute ischaemic heart diseases	0.00015654	0.30483	1.05
rs289078	cervical spondylosis	0.00022823	0.3054	1.03
rs289078	I25 Chronic ischaemic heart disease	0.00061425	0.30549	1.01
rs289078	Number of days/week of vigorous physical activity 10+ minutes	-0.0049587	0.30573	-
rs289078	K22 Other diseases of oesophagus	0.00040635	0.30872	1.02
rs289078	Platelet crit	-9.5782e-05	0.3119	-
rs289078	Lamb/mutton intake	-0.0017792	0.3124	-
rs289078	E27 Other disorders of adrenal gland	-8.9721e-05	0.31268	0.923
rs289078	G35-G37 Demyelinating diseases of the central nervous system	-0.00015888	0.31398	0.957
rs289078	pneumothorax	-0.00013978	0.31686	0.951
rs289078	A00-A09 Intestinal infectious diseases	-0.00038187	0.31826	0.982
rs289078	heart arrhythmia	-0.00032005	0.31992	0.979
rs289078	Cheese intake	0.002591	0.32289	-
rs289078	other venous/lymphatic disease	0.00016681	0.32397	1.04
rs289078	M65 Synovitis and tenosynovitis	0.00028978	0.32519	1.02
rs289078	C61 Malignant neoplasm of prostate	0.00066074	0.32529	1.02
rs289078	O30-O48 Maternal care related to the fetus and amniotic cavity and possible delivery problems	0.00055638	0.32594	1.02
rs289078	cervical problem	-0.00024754	0.32807	0.952
rs289078	G91 Hydrocephalus	8.5313e-05	0.32884	1.08
rs289078	N39 Other disorders of urinary system	-0.0005384	0.329	0.988
rs289078	M66 Spontaneous rupture of synovium and tendon	-9.2269e-05	0.32929	0.93
rs289078	Eosinophill count	-0.00027419	0.33093	-
rs289078	O32 Maternal care for known or suspected malpresentation of foetus	0.00024026	0.33109	1.05
rs289078	Platelet distribution width	-0.001039	0.33432	-
rs289078	Impedance of arm (left)	-0.079453	0.33444	-
rs289078	menorrhagia (unknown cause)	0.00024123	0.3346	1.05
rs289078	D50-D53 Nutritional anaemias	0.00036268	0.33504	1.02
rs289078	L89 Decubitus ulcer	9.9354e-05	0.33552	1.07
rs289078	gastritis/gastric erosions	-0.00010081	0.33563	0.937
rs289078	Fresh fruit intake	-0.0035134	0.33924	-
rs289078	bacterial infection	-0.00025262	0.3395	0.975
rs289078	gynaecological disorder (not cancer)	-0.00093378	0.34096	0.988
rs289078	F17 Mental and behavioural disorders due to use of tobacco	-0.00040319	0.34194	0.985
rs289078	varicella zoster virus	0.00016864	0.34633	1.04
rs289078	K40 Inguinal hernia	0.00045734	0.34676	1.01
rs289078	Cereal intake	-0.0065654	0.34677	-
rs289078	J60-J70 Lung diseases due to external agents	0.00012038	0.34771	1.05
rs289078	J33 Nasal polyp	-0.00021646	0.34793	0.972
rs289078	I71 Aortic aneurysm and dissection	-0.00014092	0.34845	0.957
rs289078	K91 Postprocedural disorders of digestive system, not elsewhere classified	-0.00015176	0.35189	0.961
rs289078	C34 Malignant neoplasm of bronchus and lung	0.00014894	0.35214	1.04
rs289078	I65 Occlusion and stenosis of precerebral arteries, not resulting in cerebral infarction	0.00012181	0.35252	1.05
rs289078	M75 Shoulder lesions	-0.00035726	0.35429	0.984
rs289078	J09-J18 Influenza and pneumonia	-0.00037177	0.3545	0.984
rs289078	Reticulocyte percentage	-0.0011109	0.36008	-
rs289078	H52 Disorders of refraction and accommodation	-0.00015944	0.36209	0.964
rs289078	eye trauma	8.9874e-05	0.36342	1.07
rs289078	J32 Chronic sinusitis	-0.00018476	0.36422	0.969
rs289078	B25-B34 Other viral diseases	-0.00016254	0.36809	0.965
rs289078	M65-M68 Disorders of synovium and tendon	0.00035024	0.36845	1.02
rs289078	H40-H42 Glaucoma	0.00024266	0.36852	1.02
rs289078	N35 Urethral stricture	0.00020999	0.37025	1.03
rs289078	M23 Internal derangement of knee	-0.00043976	0.37096	0.988
rs289078	D80-D89 Certain disorders involving the immune mechanism	0.00011884	0.37202	1.05
rs289078	Smoking status	0.0014442	0.3731	-
rs289078	H40 Glaucoma	0.0002401	0.37354	1.02
rs289078	Number of operations, self-reported	-0.0033325	0.37589	-
rs289078	Townsend deprivation index at recruitment	0.006211	0.37915	-
rs289078	N84 Polyp of female genital tract	0.0006682	0.3805	1.01
rs289078	K56 Paralytic ileus and intestinal obstruction without hernia	-0.00022481	0.3819	0.976
rs289078	neurological injury/trauma	-0.00017119	0.38308	0.969
rs289078	H49-H52 Disorders of ocular muscles, binocular movement, accommodation and refraction	-0.00019461	0.38404	0.973
rs289078	M86-M90 Other osteopathies	0.00019962	0.38473	1.03
rs289078	I46 Cardiac arrest	0.00010908	0.38905	1.05
rs289078	Mean reticulocyte volume	0.01412	0.39037	-
rs289078	M72 Fibroblastic disorders	-0.00021647	0.39085	0.977
rs289078	B98 Other specified infectious agents as the cause of diseases classified to other chapters	0.00010227	0.39248	1.05
rs289078	K29 Gastritis and duodenitis	-0.00054927	0.39557	0.991
rs289078	measles / morbillivirus	-0.00012917	0.39617	0.962
rs289078	L08 Other local infections of skin and subcutaneous tissue	-0.00012244	0.39723	0.96
rs289078	O60-O75 Complications of labour and delivery	0.00054719	0.39807	1.01
rs289078	Alcohol intake frequency.	-0.0029923	0.40324	-
rs289078	vasculitis	0.00011708	0.40734	1.04
rs289078	H92 Otalgia and effusion of ear	7.8507e-05	0.4075	1.06
rs289078	M67 Other disorders of synovium and tendon	0.00020931	0.40806	1.02
rs289078	I73 Other peripheral vascular diseases	0.000205	0.40835	1.02
rs289078	H36 Retinal disorders in diseases classified elsewhere	-0.00012282	0.40953	0.962
rs289078	J93 Pneumothorax	-9.7892e-05	0.41139	0.953
rs289078	heart valve problem/heart murmur	0.00019245	0.4117	1.02
rs289078	colitis/not crohns or ulcerative colitis	-0.00011046	0.4122	0.958
rs289078	L50-L54 Urticaria and erythema	0.00010858	0.41369	1.04
rs289078	C56 Malignant neoplasm of ovary	-0.00017177	0.41507	0.951
rs289078	High light scatter reticulocyte percentage	-0.00036445	0.4156	-
rs289078	F31 Bipolar affective disorder	-0.00010456	0.41568	0.957
rs289078	G47 Sleep disorders	0.00024021	0.4168	1.02
rs289078	C83 Diffuse non-Hodgkin's lymphoma	8.367e-05	0.41757	1.06
rs289078	transient ischaemic attack (tia)	-0.00013075	0.41761	0.965
rs289078	K52 Other non-infective gastro-enteritis and colitis	0.00041119	0.42058	1.01
rs289078	G55 Nerve root and plexus compressions in diseases classified elsewhere	-0.00020685	0.42127	0.978
rs289078	Leg predicted mass (right)	-0.001872	0.42491	-
rs289078	Leg fat-free mass (right)	-0.0019911	0.42614	-
rs289078	mumps / epidemic parotitis	-9.7354e-05	0.4263	0.955
rs289078	Coffee intake	0.0041499	0.42717	-
rs289078	neck problem/injury	0.00018481	0.43249	1.02
rs289078	N88 Other noninflammatory disorders of cervix uteri	0.00025026	0.43326	1.03
rs289078	Lymphocyte percentage	-0.012833	0.4354	-
rs289078	D68 Other coagulation defects	-9.7608e-05	0.43554	0.957
rs289078	K01 Embedded and impacted teeth	-0.000139	0.43602	0.97
rs289078	Trunk fat percentage	-0.012187	0.43605	-
rs289078	asthma	-0.00061884	0.43707	0.994
rs289078	C20 Malignant neoplasm of rectum	-0.00010783	0.43765	0.961
rs289078	M51 Other intervertebral disk disorders	-0.00026805	0.43883	0.985
rs289078	G35 Multiple sclerosis	-0.00011337	0.43919	0.964
rs289078	A09 Diarrhoea and gastro-enteritis of presumed infectious origin	-0.00022601	0.43942	0.982
rs289078	L60 Nail disorders	0.00010782	0.4404	1.04
rs289078	C18 Malignant neoplasm of colon	-0.00015307	0.442	0.973
rs289078	O42 Premature rupture of membranes	-0.00018851	0.44237	0.961
rs289078	N50 Other disorders of male genital organs	-0.00036154	0.44414	0.975
rs289078	fracture	-0.00026571	0.44724	0.985
rs289078	Number of vehicles in household	-0.0016143	0.44845	-
rs289078	other respiratory problems	-0.00021113	0.44853	0.981
rs289078	G31 Other degenerative diseases of nervous system, not elsewhere classified	7.6617e-05	0.45003	1.05
rs289078	cranial nerve problem/palsy	-8.8383e-05	0.45138	0.956
rs289078	I67 Other cerebrovascular diseases	0.00015084	0.45197	1.03
rs289078	Standing height	-0.0078716	0.45301	-
rs289078	H18 Other disorders of cornea	7.7955e-05	0.45345	1.05
rs289078	B34 Viral infection of unspecified site	-0.00012828	0.45379	0.97
rs289078	E53 Deficiency of other B group vitamins	-8.3387e-05	0.45472	0.954
rs289078	carpal tunnel syndrome	-7.9471e-05	0.45546	0.952
rs289078	M05 Seropositive rheumatoid arthritis	-7.3676e-05	0.45627	0.949
rs289078	D69 Purpura and other haemorrhagic conditions	-0.00012465	0.45643	0.969
rs289078	H91 Other hearing loss	0.00016121	0.45999	1.02
rs289078	prostate problem (not cancer)	-0.00053354	0.4603	0.985
rs289078	N18 Chronic renal failure	0.0002008	0.46252	1.02
rs289078	M77 Other enthesopathies	0.00012496	0.4639	1.03
rs289078	F32 Depressive episode	-0.00031783	0.46395	0.988
rs289078	E50-E64 Other nutritional deficiencies	-0.00011195	0.46534	0.967
rs289078	H01 Other inflammation of eyelid	-7.3008e-05	0.46538	0.95
rs289078	C81-C96 Malignant neoplasms, stated or presumed to be primary, of lymphoid, haematopoietic and related tissue	0.00015764	0.46702	1.02
rs289078	M89 Other disorders of bone	0.00011687	0.46775	1.03
rs289078	gastric/stomach ulcers	0.0001623	0.46845	1.02
rs289078	arthritis (nos)	0.00016461	0.4718	1.02
rs289078	spine arthritis/spondylitis	-0.00017742	0.47197	0.98
rs289078	breast cysts	-0.00021625	0.47328	0.97
rs289078	peritonitis	0.00010992	0.4743	1.03
rs289078	substance abuse/dependency	7.6695e-05	0.47629	1.05
rs289078	varicose veins	0.00011119	0.47955	1.03
rs289078	K08 Other disorders of teeth and supporting structures	0.00014919	0.47982	1.02
rs289078	N63 Unspecified lump in breast	-0.00011419	0.48054	0.97
rs289078	N80 Endometriosis	0.00032682	0.48195	1.02
rs289078	Sleep duration	0.0018986	0.48206	-
rs289078	M18 Arthrosis of first carpometacarpal joint	-0.00010458	0.48255	0.968
rs289078	Poultry intake	0.0015612	0.48489	-
rs289078	H90-H95 Other disorders of ear	0.00019225	0.48632	1.02
rs289078	G50-G59 Nerve, nerve root and plexus disorders	-0.00036755	0.48653	0.991
rs289078	N92 Excessive, frequent and irregular menstruation	-0.00057021	0.48656	0.99
rs289078	E14 Unspecified diabetes mellitus	-0.00013715	0.48674	0.976
rs289078	Neutrophill count	0.0021997	0.48722	-
rs289078	J22 Unspecified acute lower respiratory infection	0.00024377	0.49013	1.01
rs289078	G30-G32 Other degenerative diseases of the nervous system	8.8803e-05	0.49095	1.04
rs289078	Mean platelet (thrombocyte) volume	0.0013532	0.49224	-
rs289078	hypertension	0.00069364	0.49287	1
rs289078	K05 Gingivitis and periodontal diseases	-8.0481e-05	0.49599	0.96
rs289078	K12 Stomatitis and related lesions	7.9983e-05	0.49631	1.04
rs289078	D70 Agranulocytosis	0.00015776	0.49846	1.02
rs289078	F43 Reaction to severe stress, and adjustment disorders	-6.3174e-05	0.49952	0.95
rs289078	J20-J22 Other acute lower respiratory infections	0.00024086	0.49957	1.01
rs289078	F10-F19 Mental and behavioural disorders due to psychoactive substance use	-0.00033194	0.50037	0.991
rs289078	J18 Pneumonia, organism unspecified	-0.00025789	0.50147	0.988
rs289078	Mean corpuscular haemoglobin concentration	0.0015112	0.50354	-
rs289078	I44 Atrioventricular and left bundle-branch block	-0.00016372	0.50555	0.981
rs289078	Leg fat-free mass (left)	-0.0016733	0.5057	-
rs289078	Leg predicted mass (left)	-0.0015625	0.50754	-
rs289078	M79 Other soft tissue disorders, not elsewhere classified	-0.00029366	0.51138	0.99
rs289078	D70-D77 Other diseases of blood and blood-forming organs	0.00018256	0.51279	1.02
rs289078	J96 Respiratory failure, not elsewhere classified	-0.00012101	0.51288	0.975
rs289078	stroke	0.00020493	0.5129	1.01
rs289078	I80-I89 Diseases of veins, lymphatic vessels and lymph nodes, not elsewhere classified	-0.00049462	0.51347	0.994
rs289078	viral infection	0.00015179	0.5136	1.02
rs289078	liver/biliary/pancreas problem	-0.00028245	0.51448	0.99
rs289078	H53 Visual disturbances	-0.00014551	0.5166	0.98
rs289078	N73 Other female pelvic inflammatory diseases	-0.00025668	0.51705	0.979
rs289078	psoriasis	-0.00017776	0.51875	0.984
rs289078	irritable bowel syndrome	-0.00025637	0.52082	0.989
rs289078	Non-oily fish intake	-0.0012777	0.5221	-
rs289078	M16 Coxarthrosis [arthrosis of hip]	0.000275	0.5227	1.01
rs289078	M80-M85 Disorders of bone density and structure	0.00024394	0.524	1.01
rs289078	I20-I25 Ischaemic heart diseases	0.00041324	0.5259	1.01
rs289078	M35 Other systemic involvement of connective tissue	-0.00011306	0.52621	0.976
rs289078	K62 Other diseases of anus and rectum	0.00038248	0.52809	1.01
rs289078	Hand grip strength (left)	0.011101	0.52951	-
rs289078	Comparative height size at age 10	0.0009019	0.5305	-
rs289078	N10-N16 Renal tubulo-interstitial diseases	-0.00015716	0.53171	0.983
rs289078	Pork intake	-0.0011266	0.53282	-
rs289078	L85 Other epidermal thickening	-6.7074e-05	0.5338	0.96
rs289078	Mean corpuscular haemoglobin	0.0022559	0.53416	-
rs289078	I84 Haemorrhoids	-0.00037642	0.53422	0.993
rs289078	I64 Stroke, not specified as haemorrhage or infarction	8.3124e-05	0.53435	1.03
rs289078	N40 Hyperplasia of prostate	0.00054684	0.53471	1.01
rs289078	peripheral vascular disease	8.9397e-05	0.5352	1.03
rs289078	A04 Other bacterial intestinal infections	-0.00012931	0.5373	0.979
rs289078	N48 Other disorders of penis	-0.00024994	0.53938	0.977
rs289078	C00-C14 Malignant neoplasms of lip, oral cavity and pharynx	6.8222e-05	0.53985	1.04
rs289078	O85-O92 Complications predominantly related to the puerperium	-0.00011509	0.54141	0.959
rs289078	B95 Streptococcus and staphylococcus as the cause of diseases classified to other chapters	0.00015884	0.54346	1.02
rs289078	M50-M54 Other dorsopathies	-0.00033856	0.54409	0.993
rs289078	I83 Varicose veins of lower extremities	-0.00025148	0.54442	0.99
rs289078	I69 Sequelae of cerebrovascular disease	8.7875e-05	0.54541	1.03
rs289078	K04 Diseases of pulp and periapical tissues	-0.00011936	0.54648	0.979
rs289078	I31 Other diseases of pericardium	-8.112e-05	0.54775	0.969
rs289078	I12 Hypertensive renal disease	-9.6279e-05	0.54837	0.974
rs289078	Variation in diet	-0.00090317	0.54904	-
rs289078	F33 Recurrent depressive disorder	-6.6194e-05	0.55092	0.963
rs289078	essential hypertension	-0.00010495	0.55241	0.977
rs289078	disc problem	-0.00021357	0.55412	0.989
rs289078	throat or larynx disorder	0.00014112	0.55423	1.02
rs289078	F30-F39 Mood [affective] disorders	-0.00026637	0.5548	0.991
rs289078	C51-C58 Malignant neoplasms of female genital organs	-0.00021707	0.55553	0.98
rs289078	Trunk fat-free mass	0.0037577	0.55938	-
rs289078	chronic obstructive airways disease/copd	-9.082e-05	0.56039	0.974
rs289078	rectal or colon adenoma/polyps	-8.4925e-05	0.56077	0.972
rs289078	M41 Scoliosis	-7.723e-05	0.56131	0.97
rs289078	M10 Gout	0.00013409	0.5619	1.02
rs289078	N86 Erosion and ectropion of cervix uteri	0.00013229	0.56203	1.03
rs289078	K00-K14 Diseases of oral cavity, salivary glands and jaws	-0.00028974	0.5643	0.992
rs289078	emphysema/chronic bronchitis	-0.00021971	0.56474	0.99
rs289078	N40-N51 Diseases of male genital organs	0.00065885	0.56621	1.01
rs289078	C44 Other malignant neoplasms of skin	-0.00026654	0.56652	0.992
rs289078	N19 Unspecified renal failure	-8.7888e-05	0.56675	0.974
rs289078	type 2 diabetes	0.00011946	0.56832	1.02
rs289078	F40-F48 Neurotic, stress-related and somatoform disorders	-0.00019758	0.57082	0.989
rs289078	Basophill count	5.5984e-05	0.57177	-
rs289078	C60-C63 Malignant neoplasms of male genital organs	0.00039059	0.57329	1.01
rs289078	Impedance of arm (right)	-0.044475	0.57463	-
rs289078	high cholesterol	-0.00044679	0.57611	0.996
rs289078	M19 Other arthrosis	-0.00028472	0.57652	0.993
rs289078	infection of nervous system	-0.00010326	0.58278	0.98
rs289078	Trunk predicted mass	0.0033926	0.5829	-
rs289078	K92 Other diseases of digestive system	0.00021349	0.58545	1.01
rs289078	Basophill percentage	-0.00060093	0.58558	-
rs289078	H80-H83 Diseases of inner ear	0.00010153	0.58672	1.02
rs289078	Skin colour	-0.00069027	0.58747	-
rs289078	H90 Conductive and sensorineural hearing loss	-6.907e-05	0.58799	0.97
rs289078	Lymphocyte count	-0.00074598	0.59025	-
rs289078	C43 Malignant melanoma of skin	0.00010473	0.59068	1.02
rs289078	Mean sphered cell volume	0.0057749	0.59128	-
rs289078	G93 Other disorders of brain	8.5673e-05	0.59932	1.02
rs289078	J47 Bronchiectasis	-9.3325e-05	0.59948	0.979
rs289078	Part of a multiple birth	-0.00020544	0.59966	0.991
rs289078	psoriatic arthropathy	6.0891e-05	0.60089	1.03
rs289078	I20 Angina pectoris	0.00027249	0.60188	1.01
rs289078	J80-J84 Other respiratory diseases principally affecting the interstitium	8.7123e-05	0.60272	1.02
rs289078	abdominal hernia	0.00010267	0.60546	1.02
rs289078	L53 Other erythematous conditions	-4.8865e-05	0.60685	0.963
rs289078	N23 Unspecified renal colic	9.1621e-05	0.6073	1.02
rs289078	K21 Gastro-oesophageal reflux disease	-0.00030562	0.60921	0.994
rs289078	L40-L45 Papulosquamous disorders	-0.0001099	0.61176	0.984
rs289078	N47 Redundant prepuce, phimosis and paraphimosis	-0.00020622	0.61284	0.981
rs289078	Oily fish intake	-0.0011452	0.61327	-
rs289078	muscle/soft tissue problem	-0.00018855	0.61657	0.991
rs289078	L40 Psoriasis	-9.6011e-05	0.61678	0.982
rs289078	hayfever/allergic rhinitis	0.00029471	0.61938	1.01
rs289078	Trunk fat mass	-0.0054311	0.62106	-
rs289078	haematology	0.00015265	0.62261	1.01
rs289078	N93 Other abnormal uterine and vaginal bleeding	0.00023663	0.62286	1.01
rs289078	sarcoidosis	-5.6795e-05	0.62313	0.971
rs289078	Nucleated red blood cell count	4.1314e-05	0.62408	-
rs289078	E10-E14 Diabetes mellitus	-0.00026208	0.62419	0.994
rs289078	E05 Thyrotoxicosis [hyperthyroidism]	-8.6e-05	0.62462	0.981
rs289078	L57 Skin changes due to chronic exposure to nonionising radiation	-9.7477e-05	0.62501	0.983
rs289078	G00-G09 Inflammatory diseases of the central nervous system	4.971e-05	0.62692	1.03
rs289078	Handedness (chirality/laterality)	-0.00037256	0.62812	0.996
rs289078	N03 Chronic nephritic syndrome	5.8534e-05	0.62817	1.03
rs289078	L20-L30 Dermatitis and eczema	0.00011073	0.62953	1.01
rs289078	bronchiectasis	6.1127e-05	0.63224	1.03
rs289078	K75 Other inflammatory liver diseases	5.115e-05	0.63244	1.03
rs289078	K80 Cholelithiasis	-0.00022553	0.63407	0.993
rs289078	rheumatic fever	-6.8517e-05	0.63734	0.977
rs289078	H72 Perforation of tympanic membrane	-6.0763e-05	0.6374	0.975
rs289078	Salt added to food	0.00098363	0.63914	-
rs289078	L82 Seborrhoeic keratosis	0.00010578	0.64236	1.01
rs289078	K65 Peritonitis	-5.4167e-05	0.64395	0.973
rs289078	N30 Cystitis	-0.00010271	0.64444	0.986
rs289078	J30-J39 Other diseases of upper respiratory tract	-0.00022247	0.64489	0.993
rs289078	K35 Acute appendicitis	-0.00010062	0.64927	0.986
rs289078	N62 Hypertrophy of breast	-5.3392e-05	0.65037	0.973
rs289078	K82 Other diseases of gallbladder	-7.8712e-05	0.65057	0.982
rs289078	M62 Other disorders of muscle	5.5285e-05	0.65298	1.03
rs289078	Current tobacco smoking	0.00061928	0.65358	-
rs289078	I72 Other aneurysm	-3.9914e-05	0.65712	0.966
rs289078	K55 Vascular disorders of intestine	-5.7958e-05	0.6603	0.977
rs289078	D64 Other anaemias	0.00018991	0.66237	1.01
rs289078	heart attack/myocardial infarction	0.00016738	0.66331	1.01
rs289078	K25 Gastric ulcer	-0.00011568	0.66615	0.989
rs289078	K13 Other diseases of lip and oral mucosa	-9.4536e-05	0.66694	0.986
rs289078	Pace-maker	-6.1577e-05	0.67101	0.98
rs289078	N30-N39 Other diseases of urinary system	-0.00028478	0.67137	0.996
rs289078	K74 Fibrosis and cirrhosis of liver	5.0065e-05	0.67185	1.03
rs289078	Time spent watching television (TV)	0.0016288	0.67187	-
rs289078	G43 Migraine	9.0797e-05	0.67262	1.01
rs289078	M87 Osteonecrosis	-4.0163e-05	0.67877	0.97
rs289078	Beef intake	0.00085427	0.68059	-
rs289078	M94 Other disorders of cartilage	-4.5949e-05	0.68419	0.975
rs289078	Hand grip strength (right)	-0.0071727	0.68455	-
rs289078	N95 Menopausal and other perimenopausal disorders	0.00030351	0.68511	1.01
rs289078	I74 Arterial embolism and thrombosis	-5.0439e-05	0.68545	0.977
rs289078	M40-M43 Deforming dorsopathies	8.7548e-05	0.68663	1.01
rs289078	D50 Iron deficiency anaemia	0.00014381	0.6868	1.01
rs289078	M25 Other joint disorders, not elsewhere classified	-0.00018501	0.68811	0.994
rs289078	D04 Carcinoma in situ of skin	4.9567e-05	0.68909	1.02
rs289078	L55-L59 Radiation-related disorders of the skin and subcutaneous tissue	-8.1508e-05	0.69007	0.986
rs289078	I95-I99 Other and unspecified disorders of the circulatory system	-0.00012052	0.69039	0.991
rs289078	Leg fat percentage (left)	0.004484	0.6907	-
rs289078	pulmonary embolism +/- dvt	9.3312e-05	0.69621	1.01
rs289078	ent disorder/not cancer	0.0001915	0.69803	1.01
rs289078	H34 Retinal vascular occlusions	-3.6453e-05	0.69914	0.972
rs289078	J00-J06 Acute upper respiratory infections	8.6084e-05	0.69954	1.01
rs289078	Impedance of leg (left)	0.02618	0.69984	-
rs289078	I70-I79 Diseases of arteries, arterioles and capillaries	0.00013466	0.70084	1.01
rs289078	K70-K77 Diseases of liver	0.00011103	0.7014	1.01
rs289078	M91-M94 Chondropathies	-5.4471e-05	0.70317	0.981
rs289078	H54 Blindness and low vision	4.6145e-05	0.70415	1.02
rs289078	A30-A49 Other bacterial diseases	0.00010817	0.70418	1.01
rs289078	Leg fat percentage (right)	0.0044945	0.70457	-
rs289078	oesophagitis/barretts oesophagus	-5.5397e-05	0.70559	0.982
rs289078	M13 Other arthritis	-0.00016098	0.70904	0.994
rs289078	D73 Diseases of spleen	-3.5217e-05	0.70993	0.973
rs289078	breast disease (not cancer)	-0.00015575	0.7141	0.989
rs289078	H26 Other cataract	0.0001726	0.71479	1.01
rs289078	J44 Other chronic obstructive pulmonary disease	0.00013374	0.71574	1.01
rs289078	J98 Other respiratory disorders	8.4433e-05	0.71631	1.01
rs289078	I77 Other disorders of arteries and arterioles	5.552e-05	0.72045	1.02
rs289078	M24 Other specific joint derangements	-7.4639e-05	0.72126	0.988
rs289078	I10-I15 Hypertensive diseases	-0.00032921	0.72183	0.998
rs289078	O03 Spontaneous abortion	9.8153e-05	0.72268	1.02
rs289078	J06 Acute upper respiratory infections of multiple and unspecified sites	4.181e-05	0.72392	1.02
rs289078	Monocyte percentage	0.0016664	0.7246	-
rs289078	K80-K87 Disorders of gallbladder, biliary tract and pancreas	-0.00018394	0.72812	0.996
rs289078	Number of self-reported non-cancer illnesses	0.0015353	0.7295	-
rs289078	H15-H22 Disorders of sclera, cornea, iris and ciliary body	5.7245e-05	0.73056	1.01
rs289078	K35-K38 Diseases of appendix	-8.3992e-05	0.73208	0.99
rs289078	hepatitis	-6.3693e-05	0.73236	0.987
rs289078	N75 Diseases of Bartholin's gland	-6.9396e-05	0.73344	0.979
rs289078	K26 Duodenal ulcer	7.7821e-05	0.73355	1.01
rs289078	D75 Other diseases of blood and blood-forming organs	3.4457e-05	0.73723	1.02
rs289078	Weight	-0.0099411	0.73733	-
rs289078	D37-D48 Neoplasms of uncertain or unknown behaviour	5.8428e-05	0.73738	1.01
rs289078	N13 Obstructive and reflux uropathy	-6.9784e-05	0.74017	0.989
rs289078	C43-C44 Melanoma and other malignant neoplasms of skin	-0.00016424	0.74222	0.996
rs289078	D60-D64 Aplastic and other anaemias	0.00014825	0.74247	1.01
rs289078	L02 Cutaneous abscess, furuncle and carbuncle	-6.5035e-05	0.74304	0.988
rs289078	K70 Alcoholic liver disease	3.9135e-05	0.74311	1.02
rs289078	F20-F29 Schizophrenia, schizotypal and delusional disorders	-4.1623e-05	0.74578	0.982
rs289078	glaucoma	8.4823e-05	0.74704	1.01
rs289078	Arm fat percentage (left)	-0.0052508	0.74754	-
rs289078	connective tissue disorder	6.8673e-05	0.74764	1.01
rs289078	D10-D36 Benign neoplasms	-3.4616e-05	0.74807	0.979
rs289078	B37 Candidiasis	-6.0555e-05	0.75082	0.988
rs289078	Impedance of whole body	-0.043775	0.75188	-
rs289078	G20 Parkinson's disease	-4.3582e-05	0.75273	0.984
rs289078	retinal problem	6.4415e-05	0.7531	1.01
rs289078	Waist circumference	0.0082648	0.7535	-
rs289078	I61 Intracerebral haemorrhage	-3.425e-05	0.75477	0.98
rs289078	I10 Essential (primary) hypertension	-0.00028851	0.75479	0.998
rs289078	N32 Other disorders of bladder	0.00011654	0.75767	1.01
rs289078	O20-O29 Other maternal disorders predominantly related to pregnancy	-0.00012455	0.7588	0.991
rs289078	N99 Postprocedural disorders of genito-urinary system, not elsewhere classified	4.3068e-05	0.75961	1.02
rs289078	N99-N99 Other disorders of the genitourinary system	4.3068e-05	0.75961	1.02
rs289078	O80-O84 Delivery	-0.00011585	0.76257	0.99
rs289078	J39 Other diseases of upper respiratory tract	3.3101e-05	0.76343	1.02
rs289078	osteoporosis	9.838e-05	0.76412	1.01
rs289078	J03 Acute tonsillitis	2.9187e-05	0.76583	1.02
rs289078	K90-K93 Other diseases of the digestive system	-0.00013467	0.76617	0.995
rs289078	Arm fat mass (left)	-0.00044205	0.7664	-
rs289078	H25 Senile cataract	-0.00010832	0.76677	0.995
rs289078	C67 Malignant neoplasm of bladder	3.3816e-05	0.76678	1.02
rs289078	head injury	4.4849e-05	0.76803	1.01
rs289078	Impedance of leg (right)	0.019956	0.76876	-
rs289078	Whole body fat mass	-0.0057567	0.77114	-
rs289078	hyperthyroidism/thyrotoxicosis	6.5868e-05	0.77262	1.01
rs289078	B00-B09 Viral infections characterized by skin and mucous membrane lesions	-4.7078e-05	0.77538	0.988
rs289078	J02 Acute pharyngitis	-3.4145e-05	0.77647	0.983
rs289078	N02 Recurrent and persistent haematuria	-2.9861e-05	0.78467	0.983
rs289078	H60 Otitis externa	2.5819e-05	0.78579	1.02
rs289078	Arm fat-free mass (left)	0.00026322	0.78638	-
rs289078	G90-G99 Other disorders of the nervous system	-6.9872e-05	0.78954	0.993
rs289078	O46 Antepartum haemorrhage, not elsewhere classified	5.0946e-05	0.78969	1.02
rs289078	helicobacter pylori	-3.7663e-05	0.79027	0.987
rs289078	D06 Carcinoma in situ of cervix uteri	-8.4911e-05	0.79084	0.99
rs289078	Arm predicted mass (left)	0.00024243	0.79119	-
rs289078	depression	0.00015916	0.79333	1
rs289078	B35-B49 Mycoses	-5.5357e-05	0.79402	0.991
rs289078	K20 Oesophagitis	-0.00010112	0.79456	0.995
rs289078	M06 Other rheumatoid arthritis	6.9008e-05	0.79609	1.01
rs289078	L43 Lichen planus	-2.4521e-05	0.80054	0.982
rs289078	Alcohol drinker status	0.00025329	0.80154	-
rs289078	H53-H54 Visual disturbances and blindness	-6.3243e-05	0.8019	0.993
rs289078	kidney stone/ureter stone/bladder stone	5.7826e-05	0.80249	1.01
rs289078	other fractures	2.6601e-05	0.80341	1.02
rs289078	O68 Labour and delivery complicated by foetal stress [distress]	0.00010494	0.80367	1.01
rs289078	L05 Pilonidal cyst	-2.247e-05	0.80476	0.981
rs289078	L29 Pruritus	2.703e-05	0.81157	1.01
rs289078	Weight	-0.0069563	0.81313	-
rs289078	C54 Malignant neoplasm of corpus uteri	6.0717e-05	0.81526	1.01
rs289078	N81 Female genital prolapse	0.00017889	0.81613	1
rs289078	Hip circumference	0.0046658	0.81617	-
rs289078	Number in household	0.00061952	0.81625	-
rs289078	Mean corpuscular volume	0.002072	0.81711	-
rs289078	sleep apnoea	3.4474e-05	0.81856	1.01
rs289078	Body fat percentage	-0.0031053	0.81914	-
rs289078	I50 Heart failure	6.8092e-05	0.81916	1.01
rs289078	O69 Labour and delivery complicated by umbilical cord complications	4.2994e-05	0.8197	1.02
rs289078	Monocyte count	8.0133e-05	0.82062	-
rs289078	A41 Other septicaemia	-5.6828e-05	0.82072	0.994
rs289078	M43 Other deforming dorsopathies	3.8159e-05	0.82262	1.01
rs289078	C15-C26 Malignant neoplasms of digestive organs	-6.8036e-05	0.82322	0.995
rs289078	N17 Acute renal failure	-6.1109e-05	0.82357	0.994
rs289078	M48 Other spondylopathies	5.7824e-05	0.82383	1.01
rs289078	Arm predicted mass (right)	-0.00019114	0.82394	-
rs289078	G44 Other headache syndromes	-2.0883e-05	0.82439	0.983
rs289078	N31 Neuromuscular dysfunction of bladder, not elsewhere classified	-3.5838e-05	0.8278	0.991
rs289078	oesophageal disorder	-0.00013933	0.82806	0.998
rs289078	O26 Maternal care for other conditions predominantly related to pregnancy	6.825e-05	0.82856	1.01
rs289078	J43 Emphysema	-3.6475e-05	0.83009	0.991
rs289078	chronic/degenerative neurological problem	-4.3785e-05	0.83133	0.993
rs289078	C50-C50 Malignant neoplasm of breast	0.00015057	0.83149	1
rs289078	C50 Malignant neoplasm of breast	0.00015057	0.83149	1
rs289078	soft tissue inflammation	-2.3075e-05	0.83196	0.986
rs289078	I95 Hypotension	-6.039e-05	0.83321	0.995
rs289078	N94 Pain and other conditions associated with female genital organs and menstrual cycle	-9.0907e-05	0.83452	0.994
rs289078	D86 Sarcoidosis	1.9799e-05	0.83506	1.02
rs289078	pleurisy	-3.2149e-05	0.83544	0.991
rs289078	Tea intake	-0.0014668	0.83602	-
rs289078	obstetric problem	-5.2509e-05	0.8368	0.99
rs289078	H65-H75 Diseases of middle ear and mastoid	4.6191e-05	0.84241	1.01
rs289078	K02 Dental caries	4.5209e-05	0.84304	1.01
rs289078	psychological/psychiatric problem	0.00013567	0.84345	1
rs289078	H61 Other disorders of external ear	2.5168e-05	0.84481	1.01
rs289078	testicular problems (not cancer)	4.0481e-05	0.85077	1.01
rs289078	M47 Spondylosis	6.4683e-05	0.85432	1
rs289078	L30 Other dermatitis	-2.9294e-05	0.85472	0.992
rs289078	gout	5.5875e-05	0.855	1
rs289078	M81 Osteoporosis without pathological fracture	5.5833e-05	0.85869	1
rs289078	O10-O16 Oedema, proteinuria and hypertensive disorders in pregnancy, childbirth and the puerperium	4.8087e-05	0.85901	1.01
rs289078	A49 Bacterial infection of unspecified site	1.9853e-05	0.8603	1.01
rs289078	K55-K64 Other diseases of intestines	0.0001644	0.86063	1
rs289078	O80 Single spontaneous delivery	-5.7609e-05	0.86327	0.994
rs289078	bowel problem	-0.00011117	0.86437	0.998
rs289078	Leg fat mass (left)	-0.00056576	0.86465	-
rs289078	Leg fat mass (right)	-0.00057128	0.86637	-
rs289078	fracture upper limb & shoulder	-4.1847e-05	0.86643	0.995
rs289078	N80-N98 Noninflammatory disorders of female genital tract	0.00024291	0.86646	1
rs289078	I70 Atherosclerosis	-2.4369e-05	0.86694	0.992
rs289078	L98 Other disorders of skin and subcutaneous tissue, not elsewhere classified	5.0837e-05	0.86713	1
rs289078	K85 Acute pancreatitis	1.6285e-05	0.86869	1.01
rs289078	J95-J99 Other diseases of the respiratory system	-4.9305e-05	0.86889	0.996
rs289078	urinary frequency / incontinence	2.5581e-05	0.86982	1.01
rs289078	Body mass index (BMI)	-0.0016526	0.87102	-
rs289078	I51 Complications and ill-defined descriptions of heart disease	4.2397e-05	0.87209	1
rs289078	fracture pelvis & lower limb	-3.8751e-05	0.87256	0.995
rs289078	M05-M14 Inflammatory polyarthropathies	8.7236e-05	0.87262	1
rs289078	K83 Other diseases of biliary tract	2.8631e-05	0.87365	1.01
rs289078	N41 Inflammatory diseases of prostate	-5.5245e-05	0.87519	0.993
rs289078	I89 Other non-infective disorders of lymphatic vessels and lymph nodes	1.6272e-05	0.8775	1.01
rs289078	N17-N19 Renal failure	-5.7055e-05	0.87857	0.997
rs289078	White blood cell (leukocyte) count	0.00058316	0.88159	-
rs289078	H04 Disorders of lachrymal system	-2.8001e-05	0.88467	0.995
rs289078	H50 Other strabismus	1.7618e-05	0.88792	1.01
rs289078	Arm fat-free mass (right)	-0.00012566	0.89033	-
rs289078	K30 Dyspepsia	6.071e-05	0.89081	1
rs289078	N36 Other disorders of urethra	-1.5582e-05	0.89137	0.992
rs289078	allergy/hypersensitivity/anaphylaxis	-9.1868e-05	0.89166	0.999
rs289078	N43 Hydrocele and spermatocele	-4.441e-05	0.89231	0.994
rs289078	back pain	-2.589e-05	0.89286	0.995
rs289078	K59 Other functional intestinal disorders	-5.616e-05	0.89559	0.998
rs289078	Waist circumference / Hip circumference	1.9149e-05	0.8994	-
rs289078	Mean time to correctly identify matches	0.032987	0.90168	-
rs289078	benign breast lump	3.1204e-05	0.90377	1.01
rs289078	E65-E68 Obesity and other hyperalimentation	-4.9683e-05	0.90458	0.998
rs289078	H25-H28 Disorders of lens	6.5845e-05	0.90519	1
rs289078	H83 Other diseases of inner ear	-1.3977e-05	0.90594	0.993
rs289078	J40-J47 Chronic lower respiratory diseases	8.0632e-05	0.90732	1
rs289078	K20-K31 Diseases of oesophagus, stomach and duodenum	-0.00010543	0.90735	0.999
rs289078	Number of full brothers	-0.0003492	0.90736	-
rs289078	Immature reticulocyte fraction	-1.5495e-05	0.90845	-
rs289078	fibromyalgia	1.1464e-05	0.9094	1.01
rs289078	stomach disorder	-3.156e-05	0.90944	0.997
rs289078	O82 Single delivery by Caesarean section	1.9914e-05	0.91065	1.01
rs289078	back problem	6.9034e-05	0.91092	1
rs289078	O34 Maternal care for known or suspected abnormality of pelvic organs	3.1903e-05	0.91248	1
rs289078	F41 Other anxiety disorders	-3.3891e-05	0.91402	0.998
rs289078	M50 Cervical disk disorders	1.7075e-05	0.91467	1
rs289078	K14 Diseases of tongue	-1.5326e-05	0.91487	0.995
rs289078	Whole body water mass	-0.00096425	0.91713	-
rs289078	E04 Other non-toxic goitre	1.6953e-05	0.91938	1
rs289078	K60 Fissure and fistula of anal and rectal regions	-2.3017e-05	0.92033	0.997
rs289078	M53 Other dorsopathies, not elsewhere classified	9.5187e-06	0.92111	1.01
rs289078	E66 Obesity	-4.0474e-05	0.92198	0.998
rs289078	blistering/desquamating skin disorder	1.0869e-05	0.92344	1.01
rs289078	F20 Schizophrenia	9.1622e-06	0.92381	1.01
rs289078	H60-H62 Diseases of external ear	1.4868e-05	0.9243	1
rs289078	pancreatic disease	1.1952e-05	0.92477	1.01
rs289078	D63 Anaemia in chronic diseases classified elsewhere	1.0117e-05	0.92611	1.01
rs289078	M85 Other disorders of bone density and structure	-1.2559e-05	0.92618	0.995
rs289078	Arm fat mass (right)	-0.00012138	0.92741	-
rs289078	cerebrovascular disease	3.2075e-05	0.92808	1
rs289078	M84 Disorders of continuity of bone	1.4171e-05	0.92907	1
rs289078	M54 Dorsalgia	-4.2088e-05	0.92994	0.999
rs289078	K41 Femoral hernia	-8.8963e-06	0.9314	0.994
rs289078	M22 Disorders of patella	-1.0819e-05	0.93142	0.995
rs289078	bone disorder	-3.26e-05	0.93243	0.999
rs289078	K61 Abscess of anal and rectal regions	1.171e-05	0.9383	1
rs289078	angina	3.4705e-05	0.93835	1
rs289078	Basal metabolic rate	-0.13093	0.93895	-
rs289078	osteomyelitis	7.5012e-06	0.94271	1
rs289078	J31 Chronic rhinitis, nasopharyngitis and pharyngitis	8.6175e-06	0.94339	1
rs289078	Number of full sisters	-0.00020374	0.94345	-
rs289078	Number of days/week of moderate physical activity 10+ minutes	-0.00040337	0.94448	-
rs289078	O16 Unspecified maternal hypertension	1.2737e-05	0.94487	1
rs289078	allergy or anaphylactic reaction to food	-1.1081e-05	0.95021	0.998
rs289078	M80 Osteoporosis with pathological fracture	7.6172e-06	0.95064	1
rs289078	N28 Other disorders of kidney and ureter, not elsewhere classified	-1.1699e-05	0.95338	0.998
rs289078	N90 Other noninflammatory disorders of vulva and perineum	1.9105e-05	0.95352	1
rs289078	peripheral nerve disorder	1.1184e-05	0.9543	1
rs289078	N70 Salpingitis and oophoritis	-9.6678e-06	0.95562	0.996
rs289078	I60 Subarachnoid haemorrhage	5.8353e-06	0.96035	1
rs289078	O70 Perineal laceration during delivery	-2.4936e-05	0.96182	0.999
rs289078	J30 Vasomotor and allergic rhinitis	6.1391e-06	0.96294	1
rs289078	N85 Other noninflammatory disorders of uterus, except cervix	2.3507e-05	0.96528	1
rs289078	Ease of skin tanning	-8.6788e-05	0.96755	-
rs289078	M95-M99 Other disorders of the musculoskeletal system and connective tissue	4.9619e-06	0.96776	1
rs289078	G45 Transient cerebral ischaemic attacks and related syndromes	7.6185e-06	0.97062	1
rs289078	E86 Volume depletion	-6.0653e-06	0.97779	0.999
rs289078	F10 Mental and behavioural disorders due to use of alcohol	-8.0107e-06	0.97841	0.999
rs289078	K31 Other diseases of stomach and duodenum	8.8344e-06	0.97964	1
rs289078	J45 Asthma	1.4633e-05	0.98122	1
rs289078	N45 Orchitis and epididymitis	-4.5024e-06	0.98609	0.999
rs289078	Hot drink temperature	-2.0225e-05	0.98848	-
rs289078	Body mass index (BMI)	0.00014197	0.98879	-
rs289078	Arm fat percentage (right)	-0.00021916	0.98922	-
rs289078	heart/cardiac problem	7.7804e-06	0.99055	1
rs289078	I22 Subsequent myocardial infarction	1.1408e-06	0.99175	1
rs289078	diabetes	5.2704e-06	0.99204	1
rs289078	H93 Other disorders of ear, not elsewhere classified	9.9369e-07	0.99233	1
rs289078	N25-N29 Other disorders of kidney and ureter	-1.9668e-06	0.9925	1
rs289078	bladder problem (not cancer)	-1.8071e-06	0.99436	1
rs289078	Whole body fat-free mass	-8.1238e-05	0.99485	-
rs289078	M15 Polyarthrosis	1.1206e-06	0.99653	1
rs289078	M45-M49 Spondylopathies	1.4148e-07	0.99974	1

## Sheet: Table S3
Table S3. Gene-based test as computed by MAGMA based on GWAS data
GENE	CHR	START	STOP	NSNPS	NPARAM	N	ZSTAT	P-value	SYMBOL
ENSG00000173662	1	6615241	6639817	40	7	3974	4.0335	2.7476e-05	TAS1R1
ENSG00000162408	1	6581407	6614595	111	5	3974	3.753	8.737e-05	NOL9
ENSG00000173988	13	46786083	46851501	218	21	3974	3.7419	9.1332e-05	LRRC63
ENSG00000144746	3	69134095	69155217	51	8	3974	3.6831	0.0001152	ARL6IP5
ENSG00000134207	1	114631913	114696541	241	55	3974	3.6645	0.0001239	SYT6
ENSG00000033122	1	70034081	70617628	1512	67	3974	3.6461	0.00013315	LRRC7
ENSG00000128203	22	26825239	26840981	38	9	3974	3.562	0.00018402	ASPHD2
ENSG00000123505	6	111195973	111216916	72	10	3974	3.5361	0.00020304	AMD1
ENSG00000133106	13	43460524	43566407	339	46	3974	3.5158	0.00021924	EPSTI1
ENSG00000156515	10	71029740	71161638	489	65	3974	3.4734	0.000257	HK1
ENSG00000139193	12	6554033	6560884	18	9	3974	3.4718	0.0002585	CD27
ENSG00000129646	17	74270130	74303761	116	13	3974	3.4642	0.00026594	QRICH2
ENSG00000134909	11	128834955	129149219	678	28	3974	3.4218	0.00031101	ARHGAP32
ENSG00000167757	19	51525472	51531295	16	8	3974	3.3759	0.00036787	KLK11
ENSG00000022976	14	102783714	102809044	59	13	3974	3.3671	0.00037977	ZNF839
ENSG00000079313	19	1815248	1848452	76	11	3974	3.3446	0.00041203	REXO1
ENSG00000155111	6	110931181	111137161	395	24	3974	3.3272	0.00043859	CDK19
ENSG00000145284	4	83550692	83720010	775	55	3974	3.3175	0.00045412	SCD5
ENSG00000154096	11	119288090	119295695	18	3	3974	3.3082	0.00046947	THY1
ENSG00000167110	9	131018108	131038274	29	5	3974	3.3079	0.00046996	GOLGA2
ENSG00000213921	19	40267235	40276775	17	5	3974	3.3001	0.00048329	LEUTX
ENSG00000129968	19	1876809	1885546	16	3	3974	3.2896	0.00050157	ABHD17A
ENSG00000215595	20	1184098	1188918	12	4	3974	3.2839	0.0005119	C20orf202
ENSG00000083520	13	73329540	73356234	50	11	3974	3.2803	0.00051844	DIS3
ENSG00000132017	19	14063304	14072254	12	6	3974	3.2693	0.0005391	DCAF15
ENSG00000176623	8	87480486	87526586	123	12	3974	3.258	0.00056104	RMDN1
ENSG00000111785	12	107168373	107283090	173	24	3974	3.2336	0.00061117	RIC8B
ENSG00000178562	2	204571198	204603635	76	11	3974	3.2142	0.00065411	CD28
ENSG00000167114	9	131102925	131123749	42	11	3974	3.2055	0.00067415	SLC27A4
ENSG00000181092	3	186560463	186576252	48	13	3974	3.2018	0.00068293	ADIPOQ
ENSG00000104951	19	50392911	50432796	107	23	3974	3.193	0.00070393	IL4I1
ENSG00000169903	3	149191761	149221068	193	18	3974	3.185	0.00072372	TM4SF4
ENSG00000119421	9	124894745	124922098	101	13	3974	3.1791	0.00073879	NDUFA8
ENSG00000083535	13	73356197	73590591	532	24	3974	3.1487	0.00082004	PIBF1
ENSG00000144744	3	69103881	69129559	47	8	3974	3.1009	0.00096476	UBA3
ENSG00000105767	19	44126520	44143991	28	7	3974	3.0676	0.0010788	CADM4
ENSG00000103888	15	81071684	81244117	391	77	3974	3.0608	0.0011036	KIAA1199
ENSG00000120675	13	43597339	43683045	192	11	3974	3.0476	0.0011535	DNAJC15
ENSG00000197540	19	544034	549919	38	10	3974	3.0156	0.0012822	GZMM
ENSG00000163873	1	37261128	37499730	464	55	3974	3.004	0.0013323	GRIK3
ENSG00000065054	16	2075357	2089027	37	11	3974	2.9862	0.0014123	SLC9A3R2
ENSG00000144320	2	176788620	176867567	180	26	3974	2.9857	0.0014146	KIAA1715
ENSG00000168454	18	9885763	9889272	20	7	3974	2.9765	0.0014576	TXNDC2
ENSG00000185681	9	124922190	124962367	118	21	3974	2.9626	0.0015251	MORN5
ENSG00000183324	15	73735499	73852355	173	15	3974	2.9576	0.0015504	C15orf60
ENSG00000204634	2	101624079	101869328	557	35	3974	2.9458	0.0016108	TBC1D8
ENSG00000147533	8	41347915	41368499	63	13	3974	2.944	0.0016199	GOLGA7
ENSG00000167112	9	131071382	131085021	20	7	3974	2.9395	0.0016436	TRUB2
ENSG00000183570	21	47063608	47362368	635	23	3974	2.9361	0.0016621	PCBP3
ENSG00000145975	6	4049668	4087578	112	13	3974	2.9268	0.0017125	FAM217A
ENSG00000107829	10	103370423	103455052	102	12	3974	2.9231	0.0017329	FBXW4
ENSG00000131116	19	44111371	44124026	18	6	3974	2.9179	0.0017623	ZNF428
ENSG00000085719	8	87497059	87573726	232	24	3974	2.9172	0.0017662	CPNE3
ENSG00000149742	11	63137261	63177766	118	22	3974	2.8997	0.0018678	SLC22A9
ENSG00000095303	9	125132824	125157982	75	12	3974	2.8822	0.0019749	PTGS1
ENSG00000146676	7	44915896	44924960	10	5	3974	2.8801	0.0019881	PURB
ENSG00000188386	9	104353897	104357283	8	4	3974	2.8715	0.0020429	PPP3R2
ENSG00000214063	11	842808	867116	45	12	3974	2.8694	0.0020563	TSPAN4
ENSG00000196470	16	48390275	48482313	136	23	3974	2.8693	0.0020566	SIAH1
ENSG00000188986	9	140149625	140167998	50	4	3974	2.8645	0.0020885	NELFB
ENSG00000135801	1	229728858	229761794	79	11	3974	2.8604	0.0021155	TAF5L
ENSG00000070476	3	126156444	126194762	129	18	3974	2.8595	0.0021218	ZXDC
ENSG00000184226	13	66876967	67804468	2092	134	3974	2.8579	0.0021325	PCDH9
ENSG00000177685	11	826144	831991	26	9	3974	2.8498	0.0021875	EFCAB4A
ENSG00000177143	18	580367	581524	3	2	3974	2.8416	0.0022445	CETN1
ENSG00000135624	2	73460548	73480149	53	11	3974	2.8415	0.0022452	CCT7
ENSG00000182545	14	20973696	20979328	13	5	3974	2.8399	0.0022567	RNASE10
ENSG00000170037	17	7835419	7853236	42	4	3974	2.8393	0.0022605	CNTROB
ENSG00000101076	20	42984340	43061485	216	40	3974	2.8285	0.0023382	HNF4A
ENSG00000177697	11	832843	839831	44	3	3974	2.8236	0.0023741	CD151
ENSG00000100348	22	36863083	36878077	61	9	3974	2.8212	0.0023919	TXN2
ENSG00000112659	6	43149913	43192325	82	14	3974	2.8202	0.0024	CUL9
ENSG00000167113	9	131084815	131096351	28	7	3974	2.8184	0.0024132	COQ4
ENSG00000104689	8	23047965	23082639	106	17	3974	2.8108	0.0024706	TNFRSF10A
ENSG00000121753	1	32192718	32230494	37	8	3974	2.8103	0.002475	BAI2
ENSG00000120341	1	177893091	177953438	231	40	3974	2.8078	0.0024941	SEC16B
ENSG00000136379	15	80972025	81047962	232	28	3974	2.8004	0.0025521	ABHD17C
ENSG00000231274	19	56052023	56056909	19	9	3974	2.7998	0.0025569	SBK3
ENSG00000180573	6	26124373	26139344	47	9	3974	2.7966	0.002582	HIST1H2AC
ENSG00000141314	17	30593195	30651680	178	28	3974	2.7943	0.0026003	RHBDL3
ENSG00000177150	18	13663346	13726662	202	23	3974	2.7892	0.0026418	FAM210A
ENSG00000129911	19	1852399	1863567	27	5	3974	2.7852	0.0026751	KLF16
ENSG00000160408	9	130647600	130667687	39	11	3974	2.7823	0.0026983	ST6GALNAC6
ENSG00000156096	4	70345883	70391732	173	13	3974	2.7769	0.0027442	UGT2B4
ENSG00000176946	2	242523820	242576864	122	10	3974	2.7613	0.0028784	THAP4
ENSG00000164946	9	14734664	14910993	694	88	3974	2.7579	0.0029086	FREM1
ENSG00000105968	7	44866390	44887682	51	9	3974	2.7561	0.002925	H2AFV
ENSG00000117500	1	93615299	93646285	56	10	3974	2.7513	0.002968	TMED5
ENSG00000111817	6	116575336	116762424	420	40	3974	2.7433	0.0030415	DSE
ENSG00000135778	1	233086351	233119628	77	10	3974	2.7422	0.0030513	NTPCR
ENSG00000177700	11	837356	842545	30	2	3974	2.7392	0.0030792	POLR2L
ENSG00000169499	8	38758753	38831428	191	44	3974	2.7344	0.0031245	PLEKHA2
ENSG00000112584	6	170599791	170716153	289	19	3974	2.7328	0.0031397	FAM120B
ENSG00000171680	1	6526152	6580121	129	24	3974	2.7298	0.0031687	PLEKHG5
ENSG00000213024	19	50410082	50433020	73	14	3974	2.7256	0.0032089	NUP62
ENSG00000006659	19	40194946	40200084	11	5	3974	2.7253	0.0032126	LGALS14
ENSG00000177600	11	809647	812880	4	2	3974	2.7182	0.0032816	RPLP2
ENSG00000164877	7	1468101	1499138	116	16	3974	2.7139	0.0033253	MICALL2
ENSG00000105875	7	134868590	134896316	82	5	3974	2.7125	0.0033384	WDR91
ENSG00000104946	19	50380682	50392005	17	5	3974	2.7123	0.0033406	TBC1D17
ENSG00000039650	19	50364461	50371166	15	6	3974	2.7034	0.0034313	PNKP
ENSG00000143954	2	79252812	79255631	18	5	3974	2.703	0.0034355	REG3G
ENSG00000128607	7	129710350	129775560	159	18	3974	2.7022	0.0034443	KLHDC10
ENSG00000135365	11	45950871	46142985	301	17	3974	2.6997	0.0034701	PHF21A
ENSG00000120471	11	128804626	128813040	34	13	3974	2.6993	0.0034746	TP53AIP1
ENSG00000101745	18	9136226	9285983	308	18	3974	2.6902	0.0035703	ANKRD12
ENSG00000117724	1	214776538	214837931	198	18	3974	2.6884	0.0035898	CENPF
ENSG00000253976	8	56047763	56054918	20	5	3974	2.6835	0.0036423	RP11-386G21.1
ENSG00000163050	1	227085237	227175246	203	43	3974	2.6817	0.0036629	ADCK3
ENSG00000181830	11	45825623	45834566	29	9	3974	2.6771	0.0037128	SLC35C1
ENSG00000235942	1	152815344	152816459	1	1	3974	2.6758	0.003728	LCE6A
ENSG00000123977	2	228735770	228789060	211	17	3974	2.6747	0.0037396	DAW1
ENSG00000204188	6	33551515	33556803	18	6	3974	2.6725	0.0037649	GGNBP1
ENSG00000137944	1	89401456	89458636	98	8	3974	2.6707	0.0037841	CCBL2
ENSG00000267001	19	2717767	2740046	80	16	3974	2.6651	0.0038486	AC006538.4
ENSG00000155100	8	92082424	92099323	27	6	3974	2.6641	0.0038596	OTUD6B
ENSG00000158552	2	220059959	220074373	28	11	3974	2.6634	0.0038676	ZFAND2B
ENSG00000188280	22	20692438	20716938	10	3	3974	2.6536	0.003982	FAM230A
ENSG00000122483	1	93645476	93744287	210	18	3974	2.6469	0.0040614	CCDC18
ENSG00000148840	10	103892787	103910082	19	8	3974	2.6382	0.0041678	PPRC1
ENSG00000051180	15	40986972	41024354	74	8	3974	2.6325	0.004238	RAD51
ENSG00000167378	19	44088521	44100287	20	8	3974	2.6243	0.0043407	IRGQ
ENSG00000116793	1	114239453	114302111	97	11	3974	2.6238	0.0043476	PHTF1
ENSG00000183775	5	143550396	143865249	519	22	3974	2.6214	0.0043784	KCTD16
ENSG00000204610	6	30130993	30140473	64	8	3974	2.6207	0.0043875	TRIM15
ENSG00000177830	11	867357	915058	88	10	3974	2.617	0.0044357	CHID1
ENSG00000112658	6	43139037	43149243	13	4	3974	2.6169	0.004437	SRF
ENSG00000158195	1	27730730	27816669	118	8	3974	2.616	0.0044485	WASF2
ENSG00000167766	19	53097313	53193749	445	36	3974	2.6138	0.0044771	ZNF83
ENSG00000158859	1	161154098	161168846	24	8	3974	2.6059	0.0045811	ADAMTS4
ENSG00000204839	8	144648357	144655141	23	6	3974	2.6046	0.0045987	MROH6
ENSG00000206579	8	56014949	56454613	1127	78	3974	2.6035	0.0046133	XKR4
ENSG00000168004	11	63228876	63258666	56	11	3974	2.6012	0.0046445	HRASLS5
ENSG00000197532	1	158516918	158517895	1	1	3974	2.601	0.004648	OR6Y1
ENSG00000011260	17	49337889	49375297	86	12	3974	2.5983	0.0046844	UTP18
ENSG00000196119	11	124439893	124441037	1	1	3974	2.598	0.004688	OR8A1
ENSG00000102910	16	48278207	48397033	142	13	3974	2.595	0.0047296	LONP2
ENSG00000123338	12	54891495	54937726	109	31	3974	2.5859	0.0048564	NCKAP1L
ENSG00000157637	17	79218800	79269347	175	27	3974	2.5856	0.0048612	SLC38A10
ENSG00000107672	10	123716603	123734732	67	9	3974	2.5788	0.004957	NSMCE4A
ENSG00000156642	15	73852355	73926475	108	12	3974	2.5722	0.0050532	NPTN
ENSG00000140157	15	23004684	23034427	138	16	3974	2.5712	0.0050676	NIPA2
ENSG00000165383	10	50117528	50143242	140	22	3974	2.5655	0.0051512	LRRC18
ENSG00000197768	9	140145713	140147934	6	3	3974	2.5647	0.0051626	C9orf173
ENSG00000089327	19	35645633	35660786	62	13	3974	2.5604	0.0052272	FXYD5
ENSG00000255470	11	18161733	18211042	186	10	3974	2.5592	0.0052449	RP11-113D6.6
ENSG00000172724	9	34689564	34691274	4	2	3974	2.553	0.0053403	CCL19
ENSG00000185115	15	29560353	29562033	2	1	3974	2.5492	0.005399	NDNL2
ENSG00000187189	6	116571151	116575261	13	4	3974	2.5419	0.0055125	TSPYL4
ENSG00000120054	10	101801950	101841634	119	20	3974	2.5393	0.0055532	CPN1
ENSG00000185689	6	4079440	4131185	155	17	3974	2.5382	0.0055712	C6orf201
ENSG00000204673	19	50372295	50381716	15	3	3974	2.5375	0.0055821	AKT1S1
ENSG00000103174	16	5074845	5084142	27	8	3974	2.5307	0.0056921	NAGPA
ENSG00000057468	1	76262567	76378923	401	25	3974	2.5289	0.005721	MSH4
ENSG00000226763	19	44100769	44118649	27	6	3974	2.5179	0.0059025	SRRM5
ENSG00000071082	2	101618177	101640494	50	8	3974	2.516	0.0059341	RPL31
ENSG00000221859	21	46057273	46058370	1	1	3974	2.5131	0.005984	KRTAP10-10
ENSG00000140937	16	64977656	65160015	461	38	3974	2.5101	0.0060347	CDH11
ENSG00000122584	7	8473585	8792593	1220	83	3974	2.5044	0.006133	NXPH1
ENSG00000155087	8	103563800	103573245	45	6	3974	2.5041	0.0061378	ODF1
ENSG00000100353	22	36906897	36925483	96	12	3974	2.4982	0.0062414	EIF3D
ENSG00000134716	1	60358980	60392462	65	11	3974	2.4976	0.0062519	CYP2J2
ENSG00000103591	15	67493371	67547533	102	10	3974	2.494	0.0063151	AAGAB
ENSG00000174950	1	27705666	27709870	4	1	3974	2.4928	0.0063379	CD164L2
ENSG00000196588	22	40806285	41032706	358	16	3974	2.4914	0.0063628	MKL1
ENSG00000164162	4	145888264	146019693	129	22	3974	2.4885	0.0064143	ANAPC10
ENSG00000123739	4	110631145	110651233	29	8	3974	2.4814	0.0065439	PLA2G12A
ENSG00000105700	19	18668572	18680197	30	5	3974	2.4774	0.0066173	KXD1
ENSG00000135632	2	73441350	73454365	26	8	3974	2.4773	0.0066191	SMYD5
ENSG00000091622	17	6354584	6459814	336	28	3974	2.4772	0.0066209	PITPNM3
ENSG00000166949	15	67356101	67487533	376	59	3974	2.474	0.0066804	SMAD3
ENSG00000137824	15	41028082	41048049	33	5	3974	2.4714	0.0067297	RMDN3
ENSG00000196072	10	102033713	102046469	22	6	3974	2.4695	0.0067649	BLOC1S2
ENSG00000174521	19	40721965	40724306	5	2	3974	2.4624	0.0069001	TTC9B
ENSG00000154978	7	55503749	55640681	624	13	3974	2.4622	0.0069048	VOPP1
ENSG00000102879	16	30194148	30200397	6	3	3974	2.4602	0.0069431	CORO1A
ENSG00000225899	10	135437399	135440299	1	1	3974	2.4593	0.00696	FRG2B
ENSG00000049860	5	73935848	74018472	273	40	3974	2.4574	0.0069979	HEXB
ENSG00000196961	19	50270225	50310370	103	16	3974	2.4512	0.0071186	AP2A1
ENSG00000163380	3	69156023	69172183	25	9	3974	2.4486	0.0071698	LMOD3
ENSG00000106976	9	130965658	131017527	108	19	3974	2.4485	0.0071721	DNM1
ENSG00000184933	11	6815756	6817128	3	2	3974	2.4474	0.0071954	OR6A2
ENSG00000137812	15	40886218	40956540	134	13	3974	2.444	0.0072621	CASC5
ENSG00000139977	14	57857262	57882635	21	5	3974	2.44	0.0073438	NAA30
ENSG00000189241	6	116597741	116601066	8	3	3974	2.4371	0.007402	TSPYL1
ENSG00000184574	12	6728001	6745613	27	9	3974	2.4338	0.0074716	LPAR5
ENSG00000184040	10	18041218	18089855	5	3	3974	2.4328	0.0074916	TMEM236
ENSG00000111783	12	106976685	107156581	369	26	3974	2.4295	0.00756	RFX4
ENSG00000132703	1	159557615	159558655	2	1	3974	2.4249	0.0076564	APCS
ENSG00000153551	3	32433163	32524559	329	36	3974	2.4228	0.0077006	CMTM7
ENSG00000011258	17	49254786	49337524	181	15	3974	2.4172	0.0078199	MBTD1
ENSG00000130167	19	11406824	11437672	74	10	3974	2.4106	0.0079632	TSPAN16
ENSG00000179817	11	18194384	18195827	7	2	3974	2.4089	0.0079997	MRGPRX4
ENSG00000103126	16	337440	402673	236	27	3974	2.4039	0.0081114	AXIN1
ENSG00000162849	1	245318287	245872733	2021	195	3974	2.402	0.0081518	KIF26B
ENSG00000099998	22	24615622	24641110	90	19	3974	2.401	0.0081745	GGT5
ENSG00000111641	12	6666029	6677857	18	7	3974	2.3976	0.0082512	NOP2
ENSG00000099849	11	560404	564021	11	5	3974	2.3975	0.0082535	RASSF7
ENSG00000144134	2	114384806	114400973	21	5	3974	2.3969	0.0082682	RABL2A
ENSG00000100558	14	67853700	67878917	77	12	3974	2.3913	0.0083946	PLEK2
ENSG00000035664	15	64199235	64364232	501	39	3974	2.3904	0.0084147	DAPK2
ENSG00000261833	16	76587314	76669520	232	50	3974	2.3899	0.0084259	RP11-58C22.1
ENSG00000123124	8	87354967	87490649	354	21	3974	2.3864	0.0085078	WWP1
ENSG00000117505	1	93811445	93835055	42	6	3974	2.3846	0.008549	DR1
ENSG00000105223	19	40854363	40886346	78	19	3974	2.3831	0.008583	PLD3
ENSG00000013306	17	42396993	42402238	19	6	3974	2.3795	0.008669	SLC25A39
ENSG00000067113	5	54720682	54830878	252	11	3974	2.3792	0.0086763	PPAP2A
ENSG00000153993	7	84624869	84816171	270	25	3974	2.3775	0.008714	SEMA3D
ENSG00000151364	11	77726761	77757237	118	13	3974	2.3686	0.0089276	KCTD14
ENSG00000184999	11	62905339	63137190	599	21	3974	2.3679	0.0089439	SLC22A10
ENSG00000164164	4	146031990	146101313	58	18	3974	2.3674	0.0089559	OTUD4
ENSG00000075239	11	107992243	108018503	50	9	3974	2.3659	0.0089935	ACAT1
ENSG00000180596	6	26115101	26124154	28	6	3974	2.362	0.0090873	HIST1H2BC
ENSG00000165806	10	115438942	115490662	149	18	3974	2.3608	0.0091179	CASP7
ENSG00000162989	2	155554811	155714863	455	57	3974	2.357	0.0092104	KCNJ3
ENSG00000269165	10	52094298	52095876	4	2	3974	2.3562	0.0092326	AC069547.1
ENSG00000197872	2	16730727	16847599	309	55	3974	2.3561	0.0092333	FAM49A
ENSG00000092036	14	23415437	23426370	19	3	3974	2.3558	0.0092419	HAUS4
ENSG00000204398	13	112240548	112324955	283	24	3974	2.3549	0.009264	RP11-65D24.2
ENSG00000138744	4	76831809	76862204	134	14	3974	2.3515	0.0093485	NAAA
ENSG00000137825	15	41785591	41795747	21	5	3974	2.3509	0.009365	ITPKA
ENSG00000186732	22	43807202	43903728	352	42	3974	2.35	0.0093861	MPPED1
ENSG00000166169	10	103338639	103348027	16	2	3974	2.349	0.0094117	POLL
ENSG00000183978	17	40947165	40950722	1	1	3974	2.3452	0.009509	COA3
ENSG00000164967	9	34610483	34612101	2	1	3974	2.3409	0.0096185	RPP25L
ENSG00000122490	18	77662420	77711664	123	20	3974	2.3409	0.0096195	PQLC1
ENSG00000135678	12	69235977	69365350	371	50	3974	2.3408	0.0096225	CPM
ENSG00000105447	19	48949030	48960279	43	8	3974	2.3392	0.0096633	GRWD1
ENSG00000196420	1	153509623	153514241	8	2	3974	2.3367	0.0097262	S100A5
ENSG00000214513	2	73429386	73439641	29	6	3974	2.3324	0.00984	NOTO
ENSG00000168758	2	97525453	97536494	6	3	3974	2.3249	0.010039	SEMA4C
ENSG00000186400	1	158548709	158549689	5	1	3974	2.3239	0.010065	OR10X1
ENSG00000119862	2	64681103	64688515	14	7	3974	2.3218	0.010122	LGALSL
ENSG00000140199	15	34525460	34630261	426	21	3974	2.3163	0.01027	SLC12A6
ENSG00000169621	2	68694693	68858004	425	16	3974	2.3161	0.010277	APLF
ENSG00000010244	17	30677136	30708905	50	10	3974	2.3152	0.010302	ZNF207
ENSG00000262730	17	7829249	7833940	12	4	3974	2.3151	0.010304	RP11-1099M24.7
ENSG00000151304	5	121297656	121411265	183	11	3974	2.3136	0.010345	SRFBP1
ENSG00000135631	2	73300510	73383849	224	24	3974	2.3131	0.010359	RAB11FIP5
ENSG00000159063	11	77811982	77850706	209	9	3974	2.3087	0.01048	ALG8
ENSG00000111642	12	6679249	6716642	66	8	3974	2.3079	0.010502	CHD4
ENSG00000069764	16	14766405	14788526	10	3	3974	2.3076	0.010511	PLA2G10
ENSG00000197956	1	153507075	153508720	2	1	3974	2.3074	0.010517	S100A6
ENSG00000006016	19	18683030	18718551	107	17	3974	2.3012	0.010689	CRLF1
ENSG00000169154	8	37791799	37797647	9	3	3974	2.2968	0.010816	GOT1L1
ENSG00000166266	11	107879459	107978503	195	20	3974	2.2965	0.010824	CUL5
ENSG00000071909	2	171034655	171511681	1572	151	3974	2.2963	0.010829	MYO3B
ENSG00000164283	5	54273692	54318499	131	19	3974	2.2959	0.010842	ESM1
ENSG00000124444	19	44100544	44105309	4	2	3974	2.2934	0.010912	ZNF576
ENSG00000119522	9	126141933	126692431	1266	53	3974	2.2924	0.010943	DENND1A
ENSG00000108671	17	30771279	30810336	38	9	3974	2.2871	0.011095	PSMD11
ENSG00000151366	11	77779350	77791265	32	5	3974	2.2792	0.011327	NDUFC2
ENSG00000149328	11	134201768	134248235	144	42	3974	2.2763	0.011414	GLB1L2
ENSG00000113068	5	139624624	139682706	88	8	3974	2.273	0.011512	PFDN1
ENSG00000155393	16	50099852	50140298	107	10	3974	2.2715	0.011557	HEATR3
ENSG00000167272	12	121016567	121019201	10	3	3974	2.2713	0.011564	POP5
ENSG00000221983	19	18682540	18688360	16	4	3974	2.2698	0.011611	UBA52
ENSG00000161835	12	52400724	52409673	13	7	3974	2.2688	0.01164	GRASP
ENSG00000166189	10	103825147	103827792	1	1	3974	2.2668	0.0117	HPS6
ENSG00000164893	8	87226281	87333375	249	25	3974	2.264	0.011788	SLC7A13
ENSG00000170049	17	7825177	7833121	17	5	3974	2.2637	0.011797	KCNAB3
ENSG00000123388	12	54366910	54371427	5	1	3974	2.2632	0.011812	HOXC11
ENSG00000104518	8	144635377	144645232	33	9	3974	2.2622	0.011842	GSDMD
ENSG00000103056	16	68392231	68482591	183	24	3974	2.2604	0.011899	SMPD3
ENSG00000130558	9	137967268	138013025	203	38	3974	2.2601	0.011909	OLFM1
ENSG00000161016	8	146015150	146017972	9	4	3974	2.258	0.011973	RPL8
ENSG00000121653	11	45907202	45928016	35	14	3974	2.255	0.012066	MAPK8IP1
ENSG00000100461	14	23369854	23388393	47	7	3974	2.2543	0.012089	RBM23
ENSG00000124795	6	18224099	18265054	68	15	3974	2.2536	0.01211	DEK
ENSG00000049246	1	7844380	7905237	211	27	3974	2.2503	0.012215	PER3
ENSG00000215271	14	23741666	23768656	45	13	3974	2.2496	0.012237	HOMEZ
ENSG00000196600	11	62931248	62997124	209	14	3974	2.2474	0.012306	SLC22A25
ENSG00000196335	7	23749786	23872132	370	23	3974	2.2473	0.012309	STK31
ENSG00000141858	19	14198652	14201848	2	1	3974	2.2464	0.01234	SAMD1
ENSG00000125246	13	100258919	100549387	774	75	3974	2.2446	0.012396	CLYBL
ENSG00000116396	1	110753965	110825722	210	25	3974	2.2445	0.012399	KCNC4
ENSG00000173262	12	7965108	8043744	259	33	3974	2.2435	0.012432	SLC2A14
ENSG00000243244	2	48756522	48826025	252	24	3974	2.2435	0.012433	STON1
ENSG00000269071	5	138852108	138852506	1	1	3974	2.2433	0.01244	AC138517.1
ENSG00000213930	9	34638130	34651032	22	7	3974	2.2411	0.012508	GALT
ENSG00000138600	15	50999506	51058005	206	18	3974	2.2373	0.012632	SPPL2A
ENSG00000185306	12	64660217	64784972	315	23	3974	2.2338	0.012748	C12orf56
ENSG00000164093	4	111538579	111563279	39	7	3974	2.2332	0.012767	PITX2
ENSG00000127377	7	151125921	151137899	33	11	3974	2.232	0.012809	CRYGN
ENSG00000108666	17	30651584	30677042	25	6	3974	2.2312	0.012833	C17orf75
ENSG00000196104	4	167654535	168155947	1481	68	3974	2.2305	0.012858	SPOCK3
ENSG00000258873	19	57665389	57678811	57	14	3974	2.2287	0.012916	DUXA
ENSG00000099282	10	71211229	71267425	229	18	3974	2.2237	0.013086	TSPAN15
ENSG00000141956	21	43218385	43299591	381	34	3974	2.2203	0.013199	PRDM15
ENSG00000163516	2	220094479	220101391	19	5	3974	2.2191	0.013241	ANKZF1
ENSG00000100784	14	91336799	91526980	396	29	3974	2.218	0.013276	RPS6KA5
ENSG00000143337	1	179851177	179894135	111	13	3974	2.2176	0.01329	TOR1AIP1
ENSG00000259112	11	77728017	77790911	231	18	3974	2.215	0.013379	NDUFC2-KCTD14
ENSG00000104833	19	6494330	6502859	21	9	3974	2.2128	0.013455	TUBB4A
ENSG00000126562	17	40932696	40948954	6	4	3974	2.2119	0.013488	WNK4
ENSG00000163518	1	157543539	157567870	64	10	3974	2.2113	0.013506	FCRL4
ENSG00000183579	22	29279580	29453475	363	31	3974	2.2102	0.013547	ZNRF3
ENSG00000153956	7	81575760	82073114	1481	107	3974	2.21	0.013552	CACNA2D1
ENSG00000112137	6	12717893	13288645	1352	70	3974	2.209	0.013586	PHACTR1
ENSG00000148136	9	107288534	107289490	1	1	3974	2.2078	0.01363	OR13C4
ENSG00000133116	13	33590207	33640282	180	15	3974	2.2067	0.013667	KL
ENSG00000166349	11	36532259	36614706	151	20	3974	2.2038	0.013769	RAG1
ENSG00000166250	11	122943035	123065989	483	46	3974	2.2003	0.013894	CLMP
ENSG00000179958	16	30434940	30441396	4	2	3974	2.1996	0.013917	DCTPP1
ENSG00000186440	1	158532441	158533394	4	2	3974	2.1992	0.013933	OR6P1
ENSG00000157693	9	117373486	117408702	168	16	3974	2.192	0.014188	C9orf91
ENSG00000114757	3	179512746	179754841	650	44	3974	2.1908	0.014234	PEX5L
ENSG00000166171	10	103330317	103369425	66	8	3974	2.1876	0.01435	DPCD
ENSG00000197927	2	132479948	132524973	101	10	3974	2.187	0.014373	C2orf27A
ENSG00000196456	7	150065879	150109558	107	16	3974	2.1869	0.014374	ZNF775
ENSG00000095485	10	101992055	102027437	98	11	3974	2.1868	0.014377	CWF19L1
ENSG00000166181	11	43333513	43366079	53	14	3974	2.1844	0.014465	API5
ENSG00000259133	14	57115683	57197253	276	32	3974	2.1839	0.014485	RP11-1085N6.3
ENSG00000170786	8	57212569	57233335	40	11	3974	2.1824	0.01454	SDR16C5
ENSG00000244476	6	11102722	11111965	39	7	3974	2.1822	0.014546	ERVFRD-1
ENSG00000172179	6	22287480	22297730	24	7	3974	2.1807	0.014603	PRL
ENSG00000147955	9	34634719	34637806	6	3	3974	2.1803	0.014618	SIGMAR1
ENSG00000234409	22	20135950	20138399	13	4	3974	2.1793	0.014653	AC006547.14
ENSG00000197721	1	207818458	207911761	338	21	3974	2.1789	0.01467	CR1L
ENSG00000090402	3	164696686	164796283	196	13	3974	2.1779	0.014706	SI
ENSG00000183347	1	89829617	89852020	68	13	3974	2.1776	0.014716	GBP6
ENSG00000114771	3	151531825	151546276	79	9	3974	2.1762	0.014771	AADAC
ENSG00000197444	10	50942689	50970425	81	12	3974	2.1741	0.014849	OGDHL
ENSG00000173137	8	145596790	145618457	24	5	3974	2.1723	0.014918	ADCK5
ENSG00000084636	1	32117848	32169920	95	19	3974	2.1719	0.01493	COL16A1
ENSG00000197498	6	111303218	111349466	223	16	3974	2.1682	0.015071	RPF2
ENSG00000054803	20	54572496	54580528	8	4	3974	2.1677	0.015091	CBLN4
ENSG00000198445	22	17071667	17073700	3	1	3974	2.1675	0.015099	CCT8L2
ENSG00000188778	8	37820516	37824483	5	1	3974	2.1664	0.01514	ADRB3
ENSG00000127870	13	26706253	26796791	338	38	3974	2.1616	0.015325	RNF6
ENSG00000100462	14	23389720	23398794	14	4	3974	2.1616	0.015326	PRMT5
ENSG00000075624	7	5566782	5603415	119	29	3974	2.159	0.015425	ACTB
ENSG00000227839	1	50459990	50461874	3	2	3974	2.1477	0.015869	AL645730.2
ENSG00000131187	5	176829141	176836577	11	4	3974	2.1466	0.015912	F12
ENSG00000188732	7	23719749	23742868	76	14	3974	2.1458	0.015946	FAM221A
ENSG00000141759	18	77732867	77793949	164	16	3974	2.1448	0.015984	TXNL4A
ENSG00000167461	19	16222439	16245044	66	9	3974	2.1444	0.015999	RAB8A
ENSG00000099957	22	21364097	21383119	67	18	3974	2.1444	0.016002	P2RX6
ENSG00000185758	4	184242917	184243579	2	1	3974	2.1413	0.016125	CLDN24
ENSG00000109189	4	53457138	53525502	81	6	3974	2.1361	0.016337	USP46
ENSG00000135108	12	117581146	117628336	153	9	3974	2.1357	0.016353	FBXO21
ENSG00000177225	11	767220	777488	29	5	3974	2.1344	0.016406	PDDC1
ENSG00000240694	8	26362202	26371608	16	5	3974	2.1328	0.016472	PNMA2
ENSG00000158864	1	161166894	161184185	32	11	3974	2.1325	0.016484	NDUFS2
ENSG00000182173	17	73512141	73520820	51	8	3974	2.1317	0.016517	TSEN54
ENSG00000213341	10	101948055	101989376	86	11	3974	2.1299	0.01659	CHUK
ENSG00000172301	17	30178883	30186356	14	6	3974	2.1295	0.016607	COPRS
ENSG00000152763	1	67278568	67390570	219	31	3974	2.1292	0.016618	WDR78
ENSG00000171951	2	224461658	224467221	8	3	3974	2.1275	0.016691	SCG2
ENSG00000166352	11	36616051	36694823	268	12	3974	2.127	0.01671	C11orf74
ENSG00000184271	12	51580719	51611477	71	15	3974	2.1265	0.016729	POU6F1
ENSG00000136867	9	115913222	115926417	67	13	3974	2.1242	0.016829	SLC31A2
ENSG00000172247	11	47611216	47616211	5	3	3974	2.1197	0.017016	C1QTNF4
ENSG00000184857	16	8874241	8891505	92	14	3974	2.119	0.017047	TMEM186
ENSG00000095397	9	117164360	117267730	322	24	3974	2.1183	0.017075	DFNB31
ENSG00000087460	20	57414773	57486247	172	37	3974	2.1174	0.017113	GNAS
ENSG00000143033	1	93544792	93604638	85	10	3974	2.1172	0.017123	MTF2
ENSG00000163347	3	190023490	190040264	83	19	3974	2.1164	0.017155	CLDN1
ENSG00000127252	3	192958914	192995527	75	8	3974	2.1154	0.017197	HRASLS
ENSG00000050748	5	179660143	179719099	163	23	3974	2.1153	0.017203	MAPK9
ENSG00000106006	7	27185015	27190222	16	4	3974	2.1111	0.017383	HOXA6
ENSG00000165621	13	97637973	97646984	27	7	3974	2.1084	0.017498	OXGR1
ENSG00000143199	1	167778625	167883453	338	46	3974	2.1083	0.017503	ADCY10
ENSG00000147813	8	144656955	144660819	14	5	3974	2.1078	0.017522	NAPRT1
ENSG00000255284	11	777578	784297	16	6	3974	2.1062	0.017592	AP006621.5
ENSG00000005810	13	77618792	77901185	483	28	3974	2.1056	0.017617	MYCBP2
ENSG00000181291	17	32907768	32966337	126	29	3974	2.1055	0.017623	TMEM132E
ENSG00000164746	7	48075108	48100901	78	11	3974	2.1037	0.0177	C7orf57
ENSG00000100298	22	39493229	39500072	50	6	3974	2.0998	0.017872	APOBEC3H
ENSG00000147488	8	53023399	53373519	820	71	3974	2.0995	0.017886	ST18
ENSG00000162493	1	13909960	13944452	100	26	3974	2.0992	0.017898	PDPN
ENSG00000128815	10	49892921	50191001	989	81	3974	2.0956	0.018059	WDFY4
ENSG00000156398	10	104474295	104503249	49	12	3974	2.0954	0.018069	SFXN2
ENSG00000130294	2	241653181	241759725	306	40	3974	2.0952	0.018075	KIF1A
ENSG00000165782	14	20925878	20929771	4	2	3974	2.0949	0.018091	TMEM55B
ENSG00000167863	17	73034958	73043080	27	8	3974	2.0906	0.01828	ATP5H
ENSG00000203760	6	126661320	126670021	10	4	3974	2.0904	0.018291	CENPW
ENSG00000163291	4	79808281	79860592	129	7	3974	2.0881	0.018396	PAQR3
ENSG00000144579	2	219262979	219270664	22	6	3974	2.0868	0.018454	CTDSP1
ENSG00000175097	11	36597124	36619829	61	7	3974	2.0849	0.018541	RAG2
ENSG00000268656	2	27998851	28009186	9	4	3974	2.0845	0.018559	AC110084.1
ENSG00000117069	1	77333126	77531396	460	40	3974	2.0843	0.018566	ST6GALNAC5
ENSG00000246366	8	71520812	71575514	158	16	3974	2.0834	0.018608	RP11-382J12.1
ENSG00000176595	8	1922044	1955102	156	22	3974	2.0808	0.018725	KBTBD11
ENSG00000122254	16	22825498	22927659	292	45	3974	2.0792	0.018799	HS3ST2
ENSG00000268628	20	19738296	19738679	2	1	3974	2.0777	0.018868	AL121761.2
ENSG00000129636	16	47188298	47498060	266	17	3974	2.0755	0.018968	ITFG1
ENSG00000163888	3	183977001	183979251	3	1	3974	2.0755	0.018972	CAMK2N2
ENSG00000104731	16	87730091	87799598	336	25	3974	2.0732	0.019077	KLHDC4
ENSG00000198087	6	47445525	47594999	325	13	3974	2.0728	0.019097	CD2AP
ENSG00000135617	2	73455134	73460366	14	4	3974	2.0706	0.019198	PRADC1
ENSG00000138756	4	79697496	79837526	203	10	3974	2.0688	0.019284	BMP2K
ENSG00000135763	1	229761981	229795946	67	9	3974	2.0674	0.019349	URB2
ENSG00000008394	12	16500076	16762193	477	53	3974	2.0671	0.019361	MGST1
ENSG00000258247	12	95770984	95774672	19	5	3974	2.0647	0.019474	RP11-167N24.6
ENSG00000165837	13	46108657	46189874	233	32	3974	2.0644	0.019488	FAM194B
ENSG00000132256	11	5684425	5959849	1403	60	3974	2.0638	0.019518	TRIM5
ENSG00000171208	16	47111614	47177908	51	6	3974	2.0632	0.019548	NETO2
ENSG00000257065	6	144128229	144165754	99	12	3974	2.0629	0.019563	RP3-468K18.5
ENSG00000144747	3	69068978	69101484	56	8	3974	2.062	0.019605	TMF1
ENSG00000183578	15	51348795	51397473	103	14	3974	2.061	0.01965	TNFAIP8L3
ENSG00000164125	4	159045626	159094470	117	10	3974	2.0601	0.019696	FAM198B
ENSG00000198846	8	59717977	60031767	791	72	3974	2.0586	0.019765	TOX
ENSG00000163013	2	73481810	73511559	41	15	3974	2.0578	0.019805	FBXO41
ENSG00000180834	3	183533664	183543382	30	5	3974	2.0553	0.019927	MAP6D1
ENSG00000221845	7	47694842	47701246	11	5	3974	2.0546	0.019961	C7orf65
ENSG00000269242	19	12754645	12759211	9	3	3974	2.0533	0.020019	CTD-2192J16.22
ENSG00000153789	16	85131965	85146114	90	17	3974	2.0495	0.020208	FAM92B
ENSG00000258728	9	34646642	34657110	15	5	3974	2.049	0.02023	GALT
ENSG00000052850	11	44281994	44331716	197	38	3974	2.0488	0.020241	ALX4
ENSG00000204923	2	68686551	68694390	8	3	3974	2.0479	0.020283	FBXO48
ENSG00000151883	5	49961733	50142356	293	18	3974	2.0476	0.020299	PARP8
ENSG00000108798	17	47287589	47300587	37	10	3974	2.047	0.020327	ABI3
ENSG00000108219	10	82213922	82292879	171	27	3974	2.0458	0.020388	TSPAN14
ENSG00000197893	10	115348475	115423886	271	23	3974	2.0446	0.020445	NRAP
ENSG00000167257	11	117103341	117157161	119	15	3974	2.0375	0.020798	RNF214
ENSG00000073008	19	45147098	45166850	39	9	3974	2.0375	0.020798	PVR
ENSG00000162399	1	55464606	55476556	36	8	3974	2.0344	0.020955	BSND
ENSG00000078140	4	39699664	39784412	239	19	3974	2.0327	0.021042	UBE2K
ENSG00000010704	6	26087509	26098571	30	11	3974	2.0323	0.021059	HFE
ENSG00000144891	3	148415571	148460795	117	17	3974	2.0318	0.021085	AGTR1
ENSG00000135272	7	114562209	114659256	146	31	3974	2.0309	0.021131	MDFIC
ENSG00000181009	11	5798864	5799897	1	1	3974	2.03	0.02118	OR52N5
ENSG00000257545	12	106889736	107168696	608	45	3974	2.0298	0.021188	RP11-144F15.1
ENSG00000166426	15	78632666	78640572	18	7	3974	2.0247	0.021448	CRABP1
ENSG00000102893	16	47495034	47735434	181	16	3974	2.0237	0.021499	PHKB
ENSG00000147443	8	21766384	21771371	11	5	3974	2.0235	0.021511	DOK2
ENSG00000225556	1	151810295	151813033	5	2	3974	2.022	0.021587	C2CD4D
ENSG00000068697	2	20232411	20251789	40	8	3974	2.0211	0.021633	LAPTM4A
ENSG00000151224	10	82031576	82049440	57	12	3974	2.0186	0.021764	MAT1A
ENSG00000145375	4	123844229	124240605	1236	30	3974	2.0181	0.02179	SPATA5
ENSG00000165983	10	16478942	16555736	274	20	3974	2.0177	0.021813	PTER
ENSG00000078399	7	27202054	27210117	16	7	3974	2.0174	0.021828	HOXA9
ENSG00000132773	1	45805342	45809647	5	3	3974	2.0141	0.021997	TOE1
ENSG00000226209	10	13350145	13350447	1	1	3974	2.0133	0.02204	AL138764.1
ENSG00000135472	12	50260679	50298000	107	23	3974	2.0122	0.022099	FAIM2
ENSG00000160201	21	44513066	44527697	24	3	3974	2.012	0.022109	U2AF1
ENSG00000079950	6	132767006	132834337	190	26	3974	2.0119	0.022115	STX7
ENSG00000113327	5	161494546	161582542	160	28	3974	2.0114	0.022142	GABRG2
ENSG00000133121	13	33677272	33924767	720	62	3974	2.0104	0.022196	STARD13
ENSG00000237651	2	61372243	61391964	72	6	3974	2.0092	0.022258	C2orf74
ENSG00000124370	2	71336814	71357369	74	8	3974	2.0081	0.022318	MCEE
ENSG00000141873	19	2732202	2740150	20	6	3974	2.0071	0.022372	SLC39A3
ENSG00000136011	12	103981051	104160505	615	78	3974	2.0055	0.022457	STAB2
ENSG00000142867	1	85731931	85742773	34	11	3974	2.0047	0.022495	BCL10
ENSG00000181965	5	134869991	134871639	3	2	3974	2.0038	0.022546	NEUROG1
ENSG00000100104	22	26879843	26890624	24	7	3974	2.0035	0.022563	SRRD
ENSG00000130414	2	240831867	240964819	573	44	3974	1.9987	0.022818	NDUFA10
ENSG00000215421	18	72265106	72777627	917	43	3974	1.998	0.022856	ZNF407
ENSG00000111859	6	11183531	11382581	636	88	3974	1.9963	0.022951	NEDD9
ENSG00000107669	10	123499939	123688316	593	36	3974	1.9923	0.023169	ATE1
ENSG00000004468	4	15779898	15854853	222	20	3974	1.992	0.023187	CD38
ENSG00000183032	14	37147636	37642071	1401	96	3974	1.9911	0.023233	SLC25A21
ENSG00000089012	20	1609798	1638425	105	16	3974	1.9901	0.023291	SIRPG
ENSG00000197016	19	57078880	57100279	67	7	3974	1.99	0.023295	ZNF470
ENSG00000197249	14	94843084	94857030	66	18	3974	1.9879	0.023411	SERPINA1
ENSG00000156006	8	18248755	18258728	44	8	3974	1.9879	0.023413	NAT2
ENSG00000196090	20	40701392	41818610	3125	242	3974	1.9876	0.023428	PTPRT
ENSG00000185024	14	105675623	105781926	239	18	3974	1.9872	0.023453	BRF1
ENSG00000122375	10	88414314	88426605	50	12	3974	1.9866	0.023483	OPN4
ENSG00000140284	15	50474393	50528592	207	22	3974	1.9864	0.023496	SLC27A2
ENSG00000196684	19	16244838	16269386	62	16	3974	1.986	0.023514	HSH2D
ENSG00000205090	1	1470554	1475833	8	2	3974	1.9854	0.023551	TMEM240
ENSG00000101361	20	2632791	2639039	19	6	3974	1.9838	0.023639	NOP56
ENSG00000119446	9	124999903	125027118	71	10	3974	1.9815	0.023768	RBM18
ENSG00000136521	3	179322478	179345435	30	5	3974	1.9768	0.024034	NDUFB5
ENSG00000138867	22	24936406	24951903	43	8	3974	1.9749	0.02414	GUCD1
ENSG00000138030	2	27309615	27323640	16	3	3974	1.9746	0.024158	KHK
ENSG00000138472	3	108626639	108672742	163	22	3974	1.9728	0.024262	GUCA1C
ENSG00000112679	6	291630	351355	55	26	3974	1.9724	0.024283	DUSP22
ENSG00000146857	7	134916731	134943244	41	6	3974	1.9719	0.024312	STRA8
ENSG00000144749	3	66429221	66551687	293	33	3974	1.9717	0.024322	LRIG1
ENSG00000161681	19	51165084	51222707	128	35	3974	1.9696	0.024443	SHANK1
ENSG00000170476	5	138723169	138725770	1	1	3974	1.9682	0.02452	MZB1
ENSG00000122986	12	111065646	111142755	95	9	3974	1.9668	0.024605	HVCN1
ENSG00000196081	19	23404401	23433192	68	6	3974	1.9662	0.024637	ZNF724P
ENSG00000178381	7	1191707	1200395	43	10	3974	1.9651	0.024699	ZFAND2A
ENSG00000121764	1	32083287	32098119	31	4	3974	1.9647	0.024727	HCRTR1
ENSG00000197912	16	89557325	89624176	206	13	3974	1.9641	0.024761	SPG7
ENSG00000235978	3	4855978	4928977	247	27	3974	1.9635	0.024794	AC018816.3
ENSG00000116726	1	12834984	12838049	7	2	3974	1.9632	0.024811	PRAMEF12
ENSG00000048140	5	176074388	176086058	36	6	3974	1.9617	0.024901	TSPAN17
ENSG00000168828	9	35869375	35870461	2	1	3974	1.9615	0.024909	OR13J1
ENSG00000141448	18	19749404	19782491	30	16	3974	1.9607	0.024955	GATA6
ENSG00000100802	14	23456110	23479375	30	7	3974	1.9606	0.024961	C14orf93
ENSG00000148158	9	115513118	115643951	366	15	3974	1.9605	0.024967	SNX30
ENSG00000259132	14	23415479	23451467	48	6	3974	1.9601	0.024991	RP11-298I3.5
ENSG00000269179	19	50412758	50461648	137	28	3974	1.9599	0.025002	CTC-326K19.6
ENSG00000185056	5	173400782	173433143	127	16	3974	1.9595	0.025025	C5orf47
ENSG00000169432	2	167051695	167232503	530	44	3974	1.9594	0.025032	SCN9A
ENSG00000100266	22	43231418	43411151	521	15	3974	1.9588	0.025066	PACSIN2
ENSG00000138032	2	44395108	44471523	147	14	3974	1.958	0.025113	PPM1B
ENSG00000177992	9	90497741	90503814	22	6	3974	1.957	0.025172	SPATA31E1
ENSG00000163945	4	1341054	1381837	154	18	3974	1.9561	0.025225	UVSSA
ENSG00000170788	10	82095861	82116511	46	10	3974	1.9547	0.025308	DYDC1
ENSG00000120306	5	139554227	139661637	186	11	3974	1.9519	0.025476	CYSTM1
ENSG00000104219	8	17013538	17082308	204	33	3974	1.949	0.02565	ZDHHC2
ENSG00000183853	1	157963063	158070052	328	54	3974	1.9484	0.025683	KIRREL
ENSG00000171608	1	9711790	9789172	124	26	3974	1.9449	0.025896	PIK3CD
ENSG00000268714	5	115358088	115394625	186	26	3974	1.9411	0.026126	CTD-2287O16.3
ENSG00000049247	1	7903143	7913572	36	11	3974	1.9407	0.02615	UTS2
ENSG00000055483	17	76783463	76837523	108	15	3974	1.9391	0.026243	USP36
ENSG00000239887	1	162336698	162356600	72	22	3974	1.939	0.026252	C1orf226
ENSG00000198771	1	167599330	167675486	279	48	3974	1.9385	0.026283	RCSD1
ENSG00000181541	4	151503077	151505843	2	1	3974	1.9384	0.026285	MAB21L2
ENSG00000135226	4	70146217	70160768	2	1	3974	1.934	0.026555	UGT2B28
ENSG00000113282	5	157212751	157286183	187	14	3974	1.9336	0.02658	CLINT1
ENSG00000138639	4	86396267	86923823	1531	71	3974	1.932	0.026682	ARHGAP24
ENSG00000172289	11	59480296	59481337	4	2	3974	1.9319	0.026685	OR10V1
ENSG00000140694	16	14529558	14726585	291	21	3974	1.9319	0.026689	PARN
ENSG00000124383	2	71357444	71377231	63	7	3974	1.9294	0.026843	MPHOSPH10
ENSG00000140675	16	31494323	31502181	5	3	3974	1.9276	0.02695	SLC5A2
ENSG00000242498	15	90443159	90456188	34	11	3974	1.9272	0.02698	C15orf38
ENSG00000111786	12	120899471	120907596	22	7	3974	1.927	0.026992	SRSF9
ENSG00000171603	1	9789084	9884584	116	14	3974	1.9268	0.027003	CLSTN1
ENSG00000187605	2	74229840	74335303	175	13	3974	1.9259	0.02706	TET3
ENSG00000138080	2	27301435	27309271	6	3	3974	1.9254	0.027089	EMILIN1
ENSG00000184716	15	44086360	44092419	7	4	3974	1.9246	0.02714	SERINC4
ENSG00000205106	11	45792983	45793909	5	3	3974	1.9234	0.027216	CTD-2210P24.4
ENSG00000130758	19	40697651	40721482	30	8	3974	1.923	0.027243	MAP3K10
ENSG00000166974	18	32556892	32723434	354	35	3974	1.9222	0.027288	MAPRE2
ENSG00000100376	22	45704849	45737836	100	11	3974	1.9205	0.027399	FAM118A
ENSG00000039123	5	54603588	54721409	248	10	3974	1.9203	0.027407	SKIV2L2
ENSG00000185551	15	96869167	96883492	14	3	3974	1.9201	0.027422	NR2F2
ENSG00000055208	6	149539777	149732749	645	41	3974	1.9193	0.027472	TAB2
ENSG00000138028	2	27321757	27341995	28	6	3974	1.9189	0.027498	CGREF1
ENSG00000233412	3	97887544	97888485	8	3	3974	1.9176	0.027579	OR5H15
ENSG00000180974	11	5905501	5906527	6	2	3974	1.9159	0.027689	OR52E4
ENSG00000112562	6	168841831	169073984	817	71	3974	1.9156	0.027705	SMOC2
ENSG00000138795	4	108968701	109090112	208	20	3974	1.9132	0.027864	LEF1
ENSG00000109089	17	72983727	73001895	23	8	3974	1.9128	0.027887	CDR2L
ENSG00000185686	22	22890123	22901768	42	7	3974	1.9114	0.027977	PRAME
ENSG00000124171	20	49348081	49373332	63	13	3974	1.9109	0.028007	PARD6B
ENSG00000167460	19	16177831	16213813	88	17	3974	1.9109	0.028011	TPM4
ENSG00000125999	20	31861286	31897684	75	12	3974	1.9103	0.028045	BPIFB1
ENSG00000177181	1	42846466	42888249	133	9	3974	1.91	0.028064	RIMKLA
ENSG00000125818	20	1093906	1160596	143	28	3974	1.9086	0.028156	PSMF1
ENSG00000174567	1	204167288	204183220	36	10	3974	1.9079	0.028203	GOLT1A
ENSG00000196262	7	44836279	44864163	71	11	3974	1.9029	0.028527	PPIA
ENSG00000214306	11	107643129	107647344	14	5	3974	1.9026	0.028545	AP001024.2
ENSG00000074657	18	56529832	56653712	302	25	3974	1.9025	0.028555	ZNF532
ENSG00000137070	9	34650699	34661889	15	6	3974	1.9012	0.028638	IL11RA
ENSG00000143839	1	204123944	204135465	42	10	3974	1.8997	0.028738	REN
ENSG00000134438	18	56934267	56941318	18	4	3974	1.8974	0.028888	RAX
ENSG00000042062	20	49202645	49308065	310	45	3974	1.896	0.028978	FAM65C
ENSG00000167083	17	47280153	47287936	25	7	3974	1.8956	0.029006	GNGT2
ENSG00000171476	4	57514155	57548065	124	22	3974	1.8952	0.029033	HOPX
ENSG00000138813	4	100432161	100463460	134	22	3974	1.8951	0.029042	C4orf17
ENSG00000090013	19	40953696	40971747	50	9	3974	1.8941	0.029104	BLVRB
ENSG00000161940	17	6926339	6933609	8	3	3974	1.8922	0.029232	BCL6B
ENSG00000173250	5	145892666	145895753	4	2	3974	1.892	0.029245	GPR151
ENSG00000106261	7	99613204	99639312	43	11	3974	1.8917	0.029268	ZKSCAN1
ENSG00000173482	18	7566780	8406859	2329	157	3974	1.8916	0.029269	PTPRM
ENSG00000172379	15	80696692	80890278	469	59	3974	1.8915	0.029279	ARNT2
ENSG00000147457	8	23101150	23119512	68	16	3974	1.8914	0.029288	CHMP7
ENSG00000141505	17	7076750	7082883	11	5	3974	1.8898	0.029393	ASGR1
ENSG00000117971	15	78916461	79020096	229	29	3974	1.8884	0.029487	CHRNB4
ENSG00000112394	6	111408781	111552397	246	23	3974	1.8881	0.029503	SLC16A10
ENSG00000163521	2	220101328	220110200	16	7	3974	1.888	0.029516	GLB1L
ENSG00000170802	2	48541776	48606433	195	20	3974	1.8879	0.029517	FOXN2
ENSG00000267883	21	47183565	47190005	8	3	3974	1.8867	0.029602	PRED60
ENSG00000166897	22	37764000	37823505	217	30	3974	1.8857	0.029669	ELFN2
ENSG00000182851	8	144295068	144299044	16	5	3974	1.8846	0.029739	GPIHBP1
ENSG00000187672	3	55542336	56502391	2783	103	3974	1.8842	0.029769	ERC2
ENSG00000159871	19	44300081	44331358	115	20	3974	1.883	0.029848	LYPD5
ENSG00000143556	1	153430220	153433177	9	4	3974	1.8806	0.030011	S100A7
ENSG00000074695	18	56995055	57027194	92	11	3974	1.8768	0.030274	LMAN1
ENSG00000167034	8	23536206	23540440	8	3	3974	1.8767	0.030279	NKX3-1
ENSG00000093217	3	38388251	38462839	237	20	3974	1.8761	0.03032	XYLB
ENSG00000181690	8	57073463	57123883	84	11	3974	1.8756	0.030357	PLAG1
ENSG00000178394	5	63256183	63258334	2	1	3974	1.8755	0.030363	HTR1A
ENSG00000164253	5	76721795	76916436	673	37	3974	1.8731	0.030526	WDR41
ENSG00000137992	1	100652475	100715390	116	9	3974	1.8726	0.03056	DBT
ENSG00000171723	14	66974125	67648520	1943	18	3974	1.8701	0.030734	GPHN
ENSG00000144567	2	220040947	220050201	29	5	3974	1.8696	0.030771	FAM134A
ENSG00000236032	3	97868170	97869249	5	1	3974	1.8671	0.030941	OR5H14
ENSG00000073350	17	73521161	73571289	222	28	3974	1.8669	0.030955	LLGL2
ENSG00000166145	15	41136216	41150405	38	6	3974	1.8667	0.030973	SPINT1
ENSG00000074935	6	112391980	112408732	18	3	3974	1.865	0.031093	TUBE1
ENSG00000149596	20	42740335	42816218	277	38	3974	1.8647	0.031109	JPH2
ENSG00000214022	7	150065278	150071133	15	3	3974	1.8645	0.031128	REPIN1
ENSG00000166268	12	70219084	70352877	480	35	3974	1.8632	0.031214	MYRFL
ENSG00000125810	20	23059986	23066977	10	4	3974	1.8623	0.031279	CD93
ENSG00000077935	22	45739944	45809500	176	11	3974	1.8617	0.031326	SMC1B
ENSG00000100109	22	26887191	26908471	59	16	3974	1.8611	0.031362	TFIP11
ENSG00000119514	9	101569981	101612363	104	24	3974	1.861	0.031374	GALNT12
ENSG00000145147	4	20254883	20622184	906	111	3974	1.8605	0.031407	SLIT2
ENSG00000156269	4	80146848	80247204	183	20	3974	1.8578	0.031598	NAA11
ENSG00000108262	17	27900487	27921072	31	9	3974	1.8578	0.0316	GIT1
ENSG00000124507	6	34433916	34503006	143	25	3974	1.8573	0.031637	PACSIN1
ENSG00000149635	20	45169585	45179213	26	9	3974	1.8557	0.03175	OCSTAMP
ENSG00000221989	7	143806607	143807657	4	2	3974	1.8555	0.031763	OR2A2
ENSG00000148156	9	111616871	111619239	10	4	3974	1.8552	0.031782	ACTL7B
ENSG00000164306	4	185570767	185616117	168	10	3974	1.852	0.032016	PRIMPOL
ENSG00000153933	17	54911460	54946036	80	6	3974	1.8512	0.032072	DGKE
ENSG00000148735	10	115511213	115543188	92	10	3974	1.8509	0.032091	PLEKHS1
ENSG00000162517	1	32095463	32110497	22	4	3974	1.8499	0.032162	PEF1
ENSG00000144681	3	36421836	36589499	663	40	3974	1.8489	0.032236	STAC
ENSG00000118526	6	134210276	134216691	19	3	3974	1.8476	0.032331	TCF21
ENSG00000187079	11	12695969	12966298	464	47	3974	1.8474	0.032343	TEAD1
ENSG00000116754	1	70671365	70718735	51	7	3974	1.847	0.032371	SRSF11
ENSG00000109625	4	8594387	8621488	187	27	3974	1.8458	0.032461	CPZ
ENSG00000119326	9	111704851	111775809	196	22	3974	1.8453	0.0325	CTNNAL1
ENSG00000081026	1	113933371	114228545	516	29	3974	1.8447	0.032542	MAGI3
ENSG00000153391	18	33032194	33077955	74	14	3974	1.8444	0.03256	INO80C
ENSG00000132005	19	14072350	14117851	29	10	3974	1.8435	0.032625	RFX1
ENSG00000167565	19	40946751	40950612	17	3	3974	1.8422	0.032723	SERTAD3
ENSG00000037241	5	172385732	172396774	37	8	3974	1.842	0.032735	RPL26L1
ENSG00000072110	14	69340860	69446157	379	44	3974	1.842	0.032737	ACTN1
ENSG00000125888	20	17674317	17716516	145	19	3974	1.8417	0.032763	BANF2
ENSG00000133980	14	74769772	74826711	119	23	3974	1.8412	0.032796	VRTN
ENSG00000078177	4	40058446	40159872	228	28	3974	1.8407	0.032831	N4BP2
ENSG00000183971	16	2059927	2070756	35	9	3974	1.8407	0.032832	NPW
ENSG00000232850	9	130890612	130891481	2	1	3974	1.84	0.032881	AL590708.2
ENSG00000169919	7	65425671	65447301	53	9	3974	1.8385	0.032997	GUSB
ENSG00000171502	1	86194916	86622626	1411	60	3974	1.8384	0.032999	COL24A1
ENSG00000185615	16	333152	337215	16	6	3974	1.8366	0.033132	PDIA2
ENSG00000260300	16	83941738	83985058	203	29	3974	1.836	0.033181	RP11-505K9.4
ENSG00000197324	14	23340822	23350789	9	4	3974	1.8352	0.033235	LRP10
ENSG00000198925	2	220074494	220094439	33	7	3974	1.8352	0.033238	ATG9A
ENSG00000170340	2	62423248	62451866	42	9	3974	1.8346	0.03328	B3GNT2
ENSG00000197093	7	99756867	99766373	13	4	3974	1.8345	0.03329	GAL3ST4
ENSG00000196510	12	110810705	110841535	66	9	3974	1.8323	0.03345	ANAPC7
ENSG00000176105	18	721588	812547	230	22	3974	1.832	0.033475	YES1
ENSG00000185811	7	50343720	50472799	236	44	3974	1.8313	0.033525	IKZF1
ENSG00000163217	2	69092613	69098649	11	3	3974	1.8313	0.033529	BMP10
ENSG00000196715	7	65338254	65424550	156	13	3974	1.8311	0.033543	VKORC1L1
ENSG00000005844	16	30483979	30534506	85	21	3974	1.831	0.03355	ITGAL
ENSG00000222005	2	47043807	47049796	19	6	3974	1.831	0.033554	LINC01118
ENSG00000142082	11	215458	236931	105	10	3974	1.8292	0.033683	SIRT3
ENSG00000186318	11	117156402	117186975	57	15	3974	1.828	0.033777	BACE1
ENSG00000152380	5	79783788	79838382	116	21	3974	1.8275	0.033815	FAM151B
ENSG00000124788	6	16299343	16761722	1377	162	3974	1.8273	0.033826	ATXN1
ENSG00000171368	5	660883	693510	121	18	3974	1.8266	0.03388	TPPP
ENSG00000186130	9	125670335	125675609	11	4	3974	1.8249	0.034009	ZBTB6
ENSG00000078401	6	12290596	12297427	23	7	3974	1.8248	0.034018	EDN1
ENSG00000106852	9	124964856	124991905	44	14	3974	1.8247	0.034024	LHX6
ENSG00000198838	15	33603163	34158303	2175	192	3974	1.8244	0.034044	RYR3
ENSG00000196378	8	145998499	146012730	37	5	3974	1.823	0.034151	ZNF34
ENSG00000181072	7	136553416	136705002	420	36	3974	1.8223	0.034208	CHRM2
ENSG00000137478	11	72547790	72853306	230	34	3974	1.8223	0.034208	FCHSD2
ENSG00000150627	4	176986985	177103978	368	18	3974	1.8222	0.034209	WDR17
ENSG00000051596	5	175344876	175461683	24	9	3974	1.8215	0.034265	THOC3
ENSG00000136939	9	125486269	125487204	1	1	3974	1.8209	0.03431	OR1L4
ENSG00000198967	1	158576229	158577170	3	2	3974	1.819	0.034458	OR10Z1
ENSG00000177888	1	197122810	197169672	81	12	3974	1.8183	0.034505	ZBTB41
ENSG00000121350	12	21590549	21623300	197	10	3974	1.8178	0.034551	PYROXD1
ENSG00000184584	5	138855119	138862520	10	2	3974	1.8176	0.034562	TMEM173
ENSG00000229314	9	117085336	117088755	8	4	3974	1.8174	0.034576	ORM1
ENSG00000163792	2	27371872	27376378	5	2	3974	1.8166	0.034639	TCF23
ENSG00000180901	17	73028670	73061984	110	18	3974	1.816	0.034685	KCTD2
ENSG00000143355	1	197881037	197904608	46	12	3974	1.8158	0.034698	LHX9
ENSG00000111229	12	110872630	110888227	29	7	3974	1.8148	0.03478	ARPC3
ENSG00000163377	3	68780917	68981761	565	23	3974	1.8138	0.034858	FAM19A4
ENSG00000157005	3	187386694	187388187	7	3	3974	1.8094	0.035195	SST
ENSG00000268885	5	667759	668839	3	2	3974	1.8092	0.035212	AC026740.1
ENSG00000162642	1	85715639	85725355	25	9	3974	1.808	0.035303	C1orf52
ENSG00000185008	3	75955846	77699115	4855	226	3974	1.8074	0.03535	ROBO2
ENSG00000198887	9	72873937	72969804	210	17	3974	1.8073	0.035358	SMC5
ENSG00000176624	18	48700920	48744674	92	9	3974	1.807	0.03538	MEX3C
ENSG00000170484	12	52959566	52967609	55	14	3974	1.8066	0.035409	KRT74
ENSG00000154813	3	16299485	16306479	23	5	3974	1.8066	0.035415	DPH3
ENSG00000008735	22	51039114	51052409	58	12	3974	1.8065	0.035424	MAPK8IP2
ENSG00000103187	16	84599200	84651683	265	44	3974	1.8048	0.035555	COTL1
ENSG00000122691	7	19060614	19157295	246	24	3974	1.8044	0.035587	TWIST1
ENSG00000096996	19	18169805	18209754	128	16	3974	1.8043	0.035592	IL12RB1
ENSG00000185567	14	105403581	105444694	126	17	3974	1.8037	0.035636	AHNAK2
ENSG00000084693	2	27265232	27293490	36	7	3974	1.8035	0.035658	AGBL5
ENSG00000119787	2	38522022	38604427	173	17	3974	1.803	0.035694	ATL2
ENSG00000226742	18	77724561	77730822	22	6	3974	1.8021	0.035763	HSBP1L1
ENSG00000120802	12	98909290	98944157	88	16	3974	1.8019	0.03578	TMPO
ENSG00000106105	7	30634297	30673649	84	13	3974	1.8017	0.035795	GARS
ENSG00000204038	10	82009466	82013395	16	4	3974	1.8016	0.035803	AL359195.1
ENSG00000157093	3	42438570	42452092	28	8	3974	1.8002	0.035911	LYZL4
ENSG00000161217	3	195941093	196014828	182	19	3974	1.7998	0.035943	PCYT1A
ENSG00000069966	15	52413117	52483566	194	20	3974	1.7989	0.036021	GNB5
ENSG00000206531	3	112534556	112565703	124	18	3974	1.7986	0.036039	CD200R1L
ENSG00000269155	6	168196210	168198927	10	4	3974	1.7984	0.036059	AL009178.1
ENSG00000143278	1	197008321	197036397	56	7	3974	1.7983	0.036064	F13B
ENSG00000160961	19	14800613	14844558	142	19	3974	1.7981	0.036077	ZNF333
ENSG00000104369	8	75146935	75233563	138	22	3974	1.7975	0.036129	JPH1
ENSG00000183087	13	114523522	114567046	184	23	3974	1.7971	0.03616	GAS6
ENSG00000178591	20	67891	77735	11	6	3974	1.7962	0.036233	DEFB125
ENSG00000215114	8	59323823	59364060	87	14	3974	1.7961	0.036236	UBXN2B
ENSG00000137252	6	55039050	55147418	333	23	3974	1.7959	0.036257	HCRTR2
ENSG00000119328	9	111696461	111713024	41	8	3974	1.7949	0.036335	FAM206A
ENSG00000164294	5	54455946	54462899	17	4	3974	1.7946	0.036355	GPX8
ENSG00000145198	3	183948217	183960117	19	4	3974	1.7934	0.036453	VWA5B2
ENSG00000196476	20	251504	271390	120	17	3974	1.7932	0.036469	C20orf96
ENSG00000179774	10	69990386	69991871	3	2	3974	1.7916	0.036599	ATOH7
ENSG00000132000	19	14042000	14064204	20	9	3974	1.7915	0.036605	PODNL1
ENSG00000010361	19	50310126	50320633	21	8	3974	1.7912	0.036627	FUZ
ENSG00000143842	1	204042243	204096863	149	38	3974	1.7883	0.03686	SOX13
ENSG00000146216	6	43211418	43255997	109	16	3974	1.7861	0.037044	TTBK1
ENSG00000101323	20	7863628	7921121	168	29	3974	1.7857	0.03707	HAO1
ENSG00000164109	4	120976763	120988229	32	6	3974	1.7855	0.037088	MAD2L1
ENSG00000136122	13	73302061	73330336	65	13	3974	1.7854	0.0371	BORA
ENSG00000205189	8	81397854	81438500	76	12	3974	1.7852	0.037112	ZBTB10
ENSG00000146966	7	140218220	140373793	335	26	3974	1.7852	0.037118	DENND2A
ENSG00000146411	6	134309835	134373774	142	25	3974	1.784	0.037211	SLC2A12
ENSG00000137076	9	35696945	35732392	44	10	3974	1.782	0.037377	TLN1
ENSG00000179403	1	1370241	1378262	18	5	3974	1.7814	0.037425	VWA1
ENSG00000146070	6	46671938	46703430	49	11	3974	1.7812	0.037442	PLA2G7
ENSG00000119686	14	76044960	76129557	192	34	3974	1.7795	0.037582	FLVCR2
ENSG00000117501	1	170904612	171033906	418	25	3974	1.7791	0.037609	MROH9
ENSG00000147592	8	71547553	71581409	101	14	3974	1.7785	0.037657	LACTB2
ENSG00000180773	11	92877341	92931130	117	16	3974	1.7782	0.037682	SLC36A4
ENSG00000127515	19	14951760	14952689	4	2	3974	1.7778	0.037719	OR7A10
ENSG00000171564	4	155484108	155492238	18	3	3974	1.7773	0.037762	FGB
ENSG00000168672	8	127564687	127570638	3	2	3974	1.7751	0.037942	FAM84B
ENSG00000153976	17	13399006	13505244	400	40	3974	1.775	0.037952	HS3ST3A1
ENSG00000121671	11	45868669	45904798	66	13	3974	1.7743	0.038008	CRY2
ENSG00000062598	20	44994688	45061704	74	9	3974	1.7723	0.038175	ELMO2
ENSG00000075891	10	102495360	102589698	193	26	3974	1.7714	0.038248	PAX2
ENSG00000154007	1	76384558	76398116	50	11	3974	1.7712	0.038267	ASB17
ENSG00000180988	11	5841544	5842578	11	2	3974	1.7703	0.038336	OR52N2
ENSG00000023839	10	101542489	101611949	133	15	3974	1.7701	0.038357	ABCC2
ENSG00000169905	1	179809102	179846938	62	10	3974	1.7685	0.03849	TOR1AIP2
ENSG00000130812	19	10203014	10213472	14	6	3974	1.7675	0.038573	ANGPTL6
ENSG00000107099	9	214854	465259	1257	64	3974	1.7658	0.038718	DOCK8
ENSG00000177595	11	799179	809753	30	5	3974	1.7636	0.038904	PIDD
ENSG00000197702	11	12398732	12552348	451	65	3974	1.763	0.038949	PARVA
ENSG00000204140	6	35748794	35761452	44	11	3974	1.7629	0.03896	CLPSL1
ENSG00000231360	1	144339738	144521058	2	1	3974	1.7625	0.038992	AL592284.1
ENSG00000166272	10	104503727	104576021	203	23	3974	1.7617	0.039057	WBP1L
ENSG00000182230	5	175487692	175559261	27	7	3974	1.7616	0.039065	FAM153B
ENSG00000135047	9	90340434	90346308	15	5	3974	1.7609	0.039132	CTSL
ENSG00000122378	10	82167585	82192753	64	12	3974	1.7584	0.039337	FAM213A
ENSG00000187475	6	26107640	26108364	3	2	3974	1.7583	0.039352	HIST1H1T
ENSG00000148926	11	10326227	10328944	2	1	3974	1.7579	0.039383	ADM
ENSG00000142676	1	24018269	24022915	4	2	3974	1.7568	0.039476	RPL11
ENSG00000117054	1	76190036	76253260	226	19	3974	1.7567	0.039487	ACADM
ENSG00000153975	6	116956781	116989957	74	11	3974	1.7562	0.039524	ZUFSP
ENSG00000157911	1	2336236	2345236	24	8	3974	1.7539	0.039726	PEX10
ENSG00000122728	9	32629452	32635667	8	5	3974	1.7537	0.039738	TAF1L
ENSG00000137806	15	41679551	41694717	28	6	3974	1.7534	0.039763	NDUFAF1
ENSG00000077943	10	15555948	15762124	548	41	3974	1.7533	0.039778	ITGA8
ENSG00000198865	5	42756903	42802462	110	11	3974	1.7497	0.040086	CCDC152
ENSG00000196344	4	100333418	100356894	68	19	3974	1.7492	0.040125	ADH7
ENSG00000196407	1	151819739	151826173	12	2	3974	1.7485	0.040188	THEM5
ENSG00000226887	4	53588785	53617807	42	4	3974	1.7474	0.04028	ERVMER34-1
ENSG00000113649	5	145826874	145891524	158	13	3974	1.7474	0.040284	TCERG1
ENSG00000047617	12	5641035	6055398	1362	100	3974	1.7463	0.040375	ANO2
ENSG00000083635	13	45513384	45563618	59	14	3974	1.7463	0.040379	NUFIP1
ENSG00000162878	2	42275160	42285668	33	6	3974	1.7456	0.040441	PKDCC
ENSG00000160075	1	1477053	1510249	92	12	3974	1.7455	0.040453	SSU72
ENSG00000135426	12	55341802	55378530	166	9	3974	1.744	0.040578	TESPA1
ENSG00000187193	16	56716336	56718108	9	3	3974	1.7425	0.040708	MT1X
ENSG00000107929	10	855484	977564	264	14	3974	1.7424	0.040715	LARP4B
ENSG00000136051	12	105501102	105562912	142	18	3974	1.741	0.040845	KIAA1033
ENSG00000142484	17	4675179	4686506	37	9	3974	1.7408	0.04086	TM4SF5
ENSG00000189057	11	58874658	58894883	27	7	3974	1.7405	0.04089	FAM111B
ENSG00000116690	1	186265405	186283694	23	5	3974	1.7402	0.040914	PRG4
ENSG00000131019	6	150384286	150390231	27	8	3974	1.74	0.040926	ULBP3
ENSG00000144655	3	39183346	39196053	32	9	3974	1.74	0.040932	CSRNP1
ENSG00000273274	1	32930670	32962287	27	7	3974	1.7399	0.04094	ZBTB8B
ENSG00000270011	19	9434850	9493293	115	7	3974	1.7397	0.040953	ZNF559-ZNF177
ENSG00000182473	17	74077087	74117657	88	9	3974	1.7377	0.04113	EXOC7
ENSG00000175567	11	73685712	73694352	15	3	3974	1.7377	0.041133	UCP2
ENSG00000182083	2	240968841	240969906	2	1	3974	1.7372	0.041178	OR6B2
ENSG00000185483	1	64239693	64647181	949	78	3974	1.7372	0.041179	ROR1
ENSG00000134242	1	114356433	114414381	93	14	3974	1.7369	0.041202	PTPN22
ENSG00000136156	13	48807294	48837063	25	4	3974	1.7365	0.041239	ITM2B
ENSG00000175573	11	65684279	65686588	4	1	3974	1.7362	0.041265	C11orf68
ENSG00000111452	12	131438452	131626014	796	60	3974	1.7348	0.041387	GPR133
ENSG00000176204	2	76974845	77820445	2581	119	3974	1.7341	0.04145	LRRTM4
ENSG00000118473	1	66999066	67213982	720	26	3974	1.7331	0.041537	SGIP1
ENSG00000141040	17	16454701	16472520	16	3	3974	1.733	0.041551	ZNF287
ENSG00000204469	6	31588497	31605548	62	17	3974	1.7324	0.041599	PRRC2A
ENSG00000066827	8	135490031	135725292	739	45	3974	1.7323	0.041607	ZFAT
ENSG00000188629	19	9435021	9493293	113	7	3974	1.7323	0.041611	ZNF177
ENSG00000130300	19	17462257	17488159	90	20	3974	1.7321	0.04163	PLVAP
ENSG00000081019	1	114304454	114355098	67	14	3974	1.7306	0.04176	RSBN1
ENSG00000146038	6	24171984	24358280	718	46	3974	1.7299	0.04182	DCDC2
ENSG00000124193	20	42086568	42092245	9	4	3974	1.7298	0.041831	SRSF6
ENSG00000143409	1	150969025	150980851	24	8	3974	1.7297	0.04184	FAM63A
ENSG00000166148	12	63539014	63544722	15	6	3974	1.7293	0.041879	AVPR1A
ENSG00000121774	1	32479430	32526451	22	14	3974	1.7292	0.041885	KHDRBS1
ENSG00000151164	12	110939460	110969891	46	7	3974	1.7288	0.041923	RAD9B
ENSG00000167360	11	5443341	5444436	12	2	3974	1.7269	0.042093	OR51Q1
ENSG00000122136	9	138437985	138441815	26	5	3974	1.7257	0.042198	OBP2A
ENSG00000066279	1	197053258	197115824	95	8	3974	1.725	0.042268	ASPM
ENSG00000143772	1	226819391	226927024	185	30	3974	1.7231	0.042432	ITPKB
ENSG00000179673	17	45055523	45056614	1	1	3974	1.7228	0.04246	RPRML
ENSG00000173166	2	204259068	204400133	185	23	3974	1.7222	0.042519	RAPH1
ENSG00000121274	16	50186829	50269221	155	18	3974	1.722	0.042539	PAPD5
ENSG00000177174	1	248512077	248513015	5	1	3974	1.7219	0.042544	OR14C36
ENSG00000138794	4	110609785	110624739	27	8	3974	1.7201	0.042709	CASP6
ENSG00000166900	11	59480929	59573354	232	8	3974	1.7197	0.042741	STX3
ENSG00000135521	6	144164481	144184949	41	8	3974	1.7197	0.042746	LTV1
ENSG00000169972	1	1243947	1247057	3	2	3974	1.7186	0.042844	PUSL1
ENSG00000115827	2	172290727	172341562	146	10	3974	1.7183	0.04287	DCAF17
ENSG00000085982	2	234384166	234475428	173	11	3974	1.7166	0.043029	USP40
ENSG00000232629	6	32723875	32731311	57	6	3974	1.7158	0.0431	HLA-DQB2
ENSG00000136573	8	11351510	11422113	275	25	3974	1.7156	0.043117	BLK
ENSG00000135374	11	34500340	34535352	132	15	3974	1.7146	0.043208	ELF5
ENSG00000176182	19	46393278	46405862	41	9	3974	1.7141	0.043252	MYPOP
ENSG00000171962	17	17876127	17920203	63	6	3974	1.7122	0.043426	LRRC48
ENSG00000120742	3	150259781	150321015	165	20	3974	1.7101	0.043619	SERP1
ENSG00000111237	12	110928902	110939922	14	4	3974	1.7095	0.043676	VPS29
ENSG00000084764	2	27193480	27250064	61	6	3974	1.7091	0.043713	MAPRE3
ENSG00000132321	2	237232794	237416185	366	25	3974	1.7091	0.043717	IQCA1
ENSG00000080854	11	133778459	133826880	125	24	3974	1.7082	0.043799	IGSF9B
ENSG00000121281	16	50280048	50352046	168	31	3974	1.7079	0.043828	ADCY7
ENSG00000174227	4	492989	533985	145	11	3974	1.7067	0.043935	PIGG
ENSG00000136492	17	59758627	59940882	274	19	3974	1.7067	0.043936	BRIP1
ENSG00000164287	5	54408799	54469005	130	14	3974	1.7061	0.043996	CDC20B
ENSG00000108669	17	76670130	76778379	225	20	3974	1.7059	0.044012	CYTH1
ENSG00000242028	15	44088340	44095241	9	4	3974	1.7053	0.044072	HYPK
ENSG00000147789	8	146052849	146072894	54	8	3974	1.7053	0.044074	ZNF7
ENSG00000185963	9	95473645	95527094	126	12	3974	1.705	0.044098	BICD2
ENSG00000183036	21	41239243	41301322	292	49	3974	1.7032	0.044269	PCP4
ENSG00000184845	5	174867042	174871211	10	4	3974	1.7028	0.044299	DRD1
ENSG00000054179	9	139942550	139948497	17	7	3974	1.7023	0.044352	ENTPD2
ENSG00000106992	9	130628759	130640022	25	9	3974	1.7023	0.044354	AK1
ENSG00000205809	12	10579453	10594899	7	2	3974	1.7011	0.044463	KLRC2
ENSG00000205138	19	36486090	36487220	2	1	3974	1.7008	0.044488	SDHAF1
ENSG00000124256	20	56178902	56195632	50	18	3974	1.7006	0.044505	ZBP1
ENSG00000135945	2	100016938	100106497	193	16	3974	1.6999	0.04457	REV1
ENSG00000100294	22	43528212	43539400	23	6	3974	1.6996	0.044604	MCAT
ENSG00000132199	18	670324	712676	206	17	3974	1.6989	0.044669	ENOSF1
ENSG00000197363	8	146024261	146036554	48	7	3974	1.6986	0.044693	ZNF517
ENSG00000188321	19	9434448	9461838	54	6	3974	1.6967	0.044875	ZNF559
ENSG00000158402	5	137620954	137674044	106	12	3974	1.6952	0.045019	CDC25C
ENSG00000140506	15	75105057	75118099	30	7	3974	1.6951	0.045028	LMAN1L
ENSG00000135480	12	52626304	52645970	51	10	3974	1.6934	0.045187	KRT7
ENSG00000103429	16	14726672	14763093	45	15	3974	1.6927	0.045259	BFAR
ENSG00000170017	3	105085753	105295744	604	31	3974	1.6922	0.045305	ALCAM
ENSG00000174652	19	9523272	9546254	71	3	3974	1.6916	0.045365	ZNF266
ENSG00000205212	17	20739760	20799453	91	21	3974	1.6912	0.045403	CCDC144NL
ENSG00000257218	12	120884241	120899389	41	9	3974	1.6911	0.045412	GATC
ENSG00000100288	22	51017378	51039884	102	18	3974	1.6891	0.045598	CHKB
ENSG00000157601	21	42792231	42831141	191	16	3974	1.6888	0.045626	MX1
ENSG00000119777	2	27255778	27264563	5	2	3974	1.6886	0.045649	TMEM214
ENSG00000182985	11	115039938	115375675	566	49	3974	1.6882	0.045684	CADM1
ENSG00000068793	15	22892005	23006016	419	75	3974	1.6876	0.045748	CYFIP1
ENSG00000105997	7	27145803	27192200	101	15	3974	1.6872	0.045785	HOXA3
ENSG00000162929	2	61293006	61391960	210	21	3974	1.6868	0.045818	KIAA1841
ENSG00000105711	19	35521588	35531352	21	5	3974	1.6857	0.04593	SCN1B
ENSG00000125445	17	73257755	73262454	8	1	3974	1.6837	0.046123	MRPS7
ENSG00000127838	2	219135115	219211516	175	12	3974	1.6835	0.046138	PNKD
ENSG00000102755	13	28874489	29069265	489	49	3974	1.6835	0.046138	FLT1
ENSG00000119004	2	204103663	204163009	110	12	3974	1.6825	0.046232	CYP20A1
ENSG00000258474	14	32414059	32419588	38	6	3974	1.6824	0.046241	RP11-187E13.1
ENSG00000268657	14	92038788	92041383	7	3	3974	1.682	0.046284	AL133373.1
ENSG00000184887	14	105714827	105717430	6	2	3974	1.6816	0.046327	BTBD6
ENSG00000104140	15	41164412	41166487	1	1	3974	1.6809	0.04639	RHOV
ENSG00000171786	1	160336857	160342638	12	4	3974	1.6807	0.046409	NHLH1
ENSG00000137936	1	94027347	94312706	879	35	3974	1.6804	0.046436	BCAR3
ENSG00000165097	6	18155560	18224084	245	30	3974	1.6803	0.046454	KDM1B
ENSG00000178403	4	113434672	113437328	4	2	3974	1.6787	0.046609	NEUROG2
ENSG00000174059	1	208057594	208084747	86	15	3974	1.6785	0.046621	CD34
ENSG00000119737	2	54080050	54087126	16	7	3974	1.6773	0.046738	GPR75
ENSG00000116406	1	184659365	184724047	112	14	3974	1.6773	0.046739	EDEM3
ENSG00000172819	12	53604354	53626764	30	8	3974	1.6757	0.046896	RARG
ENSG00000160401	9	130469268	130478281	7	2	3974	1.6741	0.047055	C9orf117
ENSG00000136840	9	130670165	130679317	19	8	3974	1.6739	0.047078	ST6GALNAC4
ENSG00000048462	16	12058964	12061925	14	4	3974	1.6737	0.047098	TNFRSF17
ENSG00000108784	17	40688190	40696467	14	8	3974	1.6734	0.047127	NAGLU
ENSG00000150991	12	125396150	125401914	9	3	3974	1.6733	0.047138	UBC
ENSG00000175854	9	131037658	131051269	18	3	3974	1.6718	0.047285	SWI5
ENSG00000132874	18	42792960	43263072	1386	100	3974	1.6702	0.04744	SLC14A2
ENSG00000103599	15	67547138	67794598	392	25	3974	1.6698	0.047483	IQCH
ENSG00000133393	16	15959577	15982482	176	6	3974	1.6695	0.047508	FOPNL
ENSG00000118898	16	4932508	5010742	339	47	3974	1.6688	0.047574	PPL
ENSG00000164620	5	141016517	141020644	11	5	3974	1.6673	0.047731	RELL2
ENSG00000125835	20	2442280	2451499	10	3	3974	1.6668	0.047782	SNRPB
ENSG00000198366	6	26020718	26021186	1	1	3974	1.6657	0.04789	HIST1H3A
ENSG00000105198	19	40093164	40098116	7	4	3974	1.6646	0.047999	LGALS13
ENSG00000179097	3	88039846	88042919	6	4	3974	1.6628	0.048176	HTR1F
ENSG00000106609	7	66386212	66423538	96	13	3974	1.6623	0.048222	TMEM248
ENSG00000141985	19	4360367	4400544	94	19	3974	1.6618	0.048277	SH3GL1
ENSG00000214305	11	107650219	107652316	9	3	3974	1.6615	0.048305	AP001024.1
ENSG00000128891	15	40820882	40857256	95	9	3974	1.6612	0.048332	C15orf57
ENSG00000160539	9	134165081	134184649	58	7	3974	1.6605	0.048407	PPAPDC3
ENSG00000088881	20	2673524	2740753	162	25	3974	1.6604	0.048415	EBF4
ENSG00000059915	10	104162376	104181296	24	10	3974	1.6603	0.048428	PSD
ENSG00000108582	17	28705923	28797007	100	9	3974	1.6597	0.048491	CPD
ENSG00000268702	14	23790839	23791484	2	1	3974	1.6595	0.048509	AL049829.1
ENSG00000197943	16	81772702	81991899	1252	119	3974	1.6593	0.048524	PLCG2
ENSG00000119650	14	76368479	76550928	385	33	3974	1.659	0.048553	IFT43
ENSG00000171953	17	17880723	17942523	81	8	3974	1.6585	0.048606	ATPAF2
ENSG00000119321	9	115923286	115983641	219	23	3974	1.6584	0.04862	FKBP15
ENSG00000261611	16	71481503	71523214	71	14	3974	1.6575	0.048708	AC010547.9
ENSG00000137815	15	41700606	41775761	141	15	3974	1.6572	0.04874	RTF1
ENSG00000181450	1	227751244	227865144	260	15	3974	1.6565	0.048811	ZNF678
ENSG00000117118	1	17345217	17380665	116	12	3974	1.6561	0.048849	SDHB
ENSG00000267140	18	33023835	33077904	86	16	3974	1.656	0.048857	RP11-322E11.6
ENSG00000113615	5	133984479	134063513	69	20	3974	1.6556	0.048903	SEC24A
ENSG00000234602	5	54515442	54523143	18	4	3974	1.6548	0.048984	MCIDAS
ENSG00000196498	12	124808961	125052135	781	107	3974	1.6542	0.049045	NCOR2
ENSG00000164151	5	5420777	5490347	102	10	3974	1.6541	0.049055	KIAA0947
ENSG00000122435	1	100598706	100616053	37	10	3974	1.654	0.04906	TRMT13
ENSG00000129173	11	19245610	19263167	34	14	3974	1.6539	0.049073	E2F8
ENSG00000115816	2	37428755	37458856	63	17	3974	1.6526	0.049203	CEBPZ
ENSG00000124749	6	55921388	56258892	1304	54	3974	1.6524	0.049225	COL21A1
ENSG00000204396	6	31733367	31745108	28	12	3974	1.6519	0.04928	VWA7
ENSG00000182393	19	39786965	39789313	4	2	3974	1.6518	0.049289	IFNL1
ENSG00000100028	22	24951471	25005947	109	19	3974	1.6514	0.049324	SNRPD3
ENSG00000149021	11	62172575	62190667	55	12	3974	1.6514	0.049331	SCGB1A1
ENSG00000106462	7	148504475	148581413	142	20	3974	1.6506	0.049412	EZH2
ENSG00000160716	1	154540257	154552502	20	8	3974	1.6499	0.04948	CHRNB2
ENSG00000197061	6	26104104	26104518	2	1	3974	1.6499	0.049487	HIST1H4C
ENSG00000166394	11	7686331	7698453	57	13	3974	1.6496	0.049512	CYB5R2
ENSG00000215014	1	1510355	1511373	3	1	3974	1.6493	0.049547	AL645728.1
ENSG00000124721	6	38683117	38998301	1093	51	3974	1.6482	0.049651	DNAH8
ENSG00000141905	19	3359561	3469215	360	50	3974	1.6475	0.049726	NFIC
ENSG00000226479	2	120978854	120980984	5	2	3974	1.6475	0.049728	TMEM185B
ENSG00000073670	17	42836399	42859214	50	7	3974	1.6463	0.049852	ADAM11
ENSG00000055130	7	148395006	148498128	221	21	3974	1.6463	0.049855	CUL1
ENSG00000072682	5	131527531	131631008	239	23	3974	1.645	0.04998	P4HA2
ENSG00000269415	3	59957215	59957583	3	1	3974	1.6444	0.050043	NPCDR1
ENSG00000203970	6	49976851	49989694	14	4	3974	1.6443	0.050055	DEFB110
ENSG00000130158	19	11309971	11373157	139	20	3974	1.6442	0.050072	DOCK6
ENSG00000176907	8	40010989	40012821	2	1	3974	1.644	0.050089	C8orf4
ENSG00000183474	5	68856035	68890550	1	1	3974	1.643	0.05019	GTF2H2C
ENSG00000221947	8	71581600	71702606	363	14	3974	1.6429	0.050198	XKR9
ENSG00000101166	20	57608200	57617964	16	7	3974	1.6429	0.050199	SLMO2
ENSG00000101230	20	13202418	13281298	326	52	3974	1.6425	0.05024	ISM1
ENSG00000110048	11	59341871	59383617	58	5	3974	1.6419	0.050308	OSBP
ENSG00000178127	18	9102628	9134343	53	9	3974	1.6402	0.050481	NDUFV2
ENSG00000166801	11	58910221	58922512	15	5	3974	1.6402	0.050483	FAM111A
ENSG00000134138	15	37181406	37393504	425	70	3974	1.6401	0.050491	MEIS2
ENSG00000134900	13	103249353	103331521	288	14	3974	1.64	0.050502	TPP2
ENSG00000010292	12	6602522	6641121	129	16	3974	1.639	0.050609	NCAPD2
ENSG00000165138	9	101493611	101559247	108	14	3974	1.6389	0.050616	ANKS6
ENSG00000095464	10	95372345	95425767	194	31	3974	1.6387	0.050642	PDE6C
ENSG00000254535	4	135117488	135122903	11	3	3974	1.6376	0.050756	PABPC4L
ENSG00000167359	11	5461800	5462744	6	2	3974	1.6372	0.050799	OR51I1
ENSG00000165406	10	45950035	46090354	443	15	3974	1.6366	0.05086	2020-03-08
ENSG00000107290	9	135136743	135230372	355	17	3974	1.6342	0.05111	SETX
ENSG00000171914	15	62682725	63136830	1205	120	3974	1.6334	0.051195	TLN2
ENSG00000148935	11	22647188	22834601	435	40	3974	1.6333	0.051201	GAS2
ENSG00000186298	12	111157485	111180744	40	7	3974	1.6325	0.051283	PPP1CC
ENSG00000203546	14	31803518	31926647	190	17	3974	1.6325	0.051285	RP11-176H8.1
ENSG00000176222	19	44376515	44405537	53	5	3974	1.6317	0.051368	ZNF404
ENSG00000176986	10	75504120	75531919	39	8	3974	1.6315	0.051389	SEC24C
ENSG00000106538	7	150035408	150038763	8	3	3974	1.6315	0.051392	RARRES2
ENSG00000149435	20	23965690	23969416	7	3	3974	1.6312	0.051423	GGTLC1
ENSG00000144895	3	150264465	150302029	94	15	3974	1.6312	0.051425	EIF2A
ENSG00000135413	12	55024595	55028679	1	1	3974	1.6308	0.05147	LACRT
ENSG00000116852	1	200938520	200992828	132	15	3974	1.6306	0.051491	KIF21B
ENSG00000172023	2	79312156	79315145	12	3	3974	1.63	0.051553	REG1B
ENSG00000180190	8	439803	495781	255	24	3974	1.6294	0.051611	TDRP
ENSG00000145734	5	70751442	70863649	230	14	3974	1.6287	0.051686	BDP1
ENSG00000171847	12	8373856	8380214	22	11	3974	1.627	0.051873	FAM90A1
ENSG00000146521	6	168185217	168197539	58	12	3974	1.6265	0.051927	C6orf123
ENSG00000141200	17	51900239	51902573	12	5	3974	1.6258	0.051998	KIF2B
ENSG00000198650	16	71599563	71611033	21	8	3974	1.6246	0.05212	TAT
ENSG00000110871	12	120941077	120972237	96	14	3974	1.6244	0.05214	COQ5
ENSG00000130313	19	17622438	17632097	25	6	3974	1.6241	0.052173	PGLS
ENSG00000132141	17	33254878	33308097	64	15	3974	1.6239	0.052197	CCT6B
ENSG00000181626	18	12093852	12129748	108	8	3974	1.6229	0.052309	ANKRD62
ENSG00000099899	22	20099389	20104915	18	7	3974	1.6223	0.052365	TRMT2A
ENSG00000134954	11	128328656	128457453	273	41	3974	1.6214	0.052467	ETS1
ENSG00000105996	7	27139721	27142430	5	2	3974	1.6197	0.052644	HOXA2
ENSG00000215009	12	7456880	7481320	46	9	3974	1.6192	0.052698	ACSM4
ENSG00000197123	7	63688852	63727309	148	18	3974	1.6187	0.052755	ZNF679
ENSG00000185888	1	228003394	228034171	108	19	3974	1.6179	0.05284	PRSS38
ENSG00000127080	9	95375466	95432547	137	15	3974	1.6175	0.052884	IPPK
ENSG00000171459	9	125512019	125513062	6	1	3974	1.6175	0.052886	OR1L6
ENSG00000154237	15	101459420	101610317	548	42	3974	1.6175	0.052888	LRRK1
ENSG00000169877	16	31539185	31540124	4	2	3974	1.6172	0.052913	AHSP
ENSG00000006015	19	18699495	18703146	11	3	3974	1.6171	0.052925	C19orf60
ENSG00000072210	17	19551449	19580911	50	8	3974	1.6169	0.05295	ALDH3A2
ENSG00000145681	5	82933624	83017432	222	40	3974	1.6164	0.053003	HAPLN1
ENSG00000103647	15	68871308	69020145	426	55	3974	1.6164	0.053004	CORO2B
ENSG00000188229	9	140135665	140138159	1	1	3974	1.616	0.05305	TUBB4B
ENSG00000237787	3	153202284	153220486	67	8	3974	1.6156	0.053089	C3orf79
ENSG00000122477	1	100614409	100643771	45	12	3974	1.6152	0.053138	LRRC39
ENSG00000140386	15	76640526	77197785	1015	23	3974	1.612	0.053476	SCAPER
ENSG00000187186	9	34664160	34666109	5	3	3974	1.6111	0.053575	RP11-195F19.5
ENSG00000137674	11	102447566	102496063	218	20	3974	1.6109	0.053604	MMP20
ENSG00000080824	14	102547075	102606036	126	17	3974	1.61	0.053702	HSP90AA1
ENSG00000100836	14	23790498	23795394	7	4	3974	1.6099	0.053709	PABPN1
ENSG00000198901	15	91509270	91538859	97	11	3974	1.6083	0.053881	PRC1
ENSG00000198794	15	75249560	75313837	151	17	3974	1.6075	0.053976	SCAMP5
ENSG00000249581	4	17516788	17528727	30	7	3974	1.6073	0.053993	CLRN2
ENSG00000100448	14	25042728	25045466	7	3	3974	1.6065	0.054084	CTSG
ENSG00000005884	17	48133332	48167845	75	12	3974	1.6052	0.054227	ITGA3
ENSG00000184640	17	75276651	75496678	648	68	3974	1.6031	0.054461	2020-09-09
ENSG00000048707	1	12290124	12572099	493	23	3974	1.6028	0.054493	VPS13D
ENSG00000137274	6	3118608	3153812	75	7	3974	1.6026	0.054514	BPHL
ENSG00000188474	19	12203078	12225491	43	8	3974	1.6022	0.054554	ZNF788
ENSG00000197081	6	160390131	160534539	312	40	3974	1.6022	0.054555	IGF2R
ENSG00000168792	17	27887565	27894155	10	7	3974	1.6021	0.054569	ABHD15
ENSG00000099866	19	489176	505347	56	13	3974	1.6021	0.05457	MADCAM1
ENSG00000143994	2	27346682	27353680	9	3	3974	1.602	0.054576	ABHD1
ENSG00000231192	3	97851542	97852483	1	1	3974	1.6014	0.05464	OR5H1
ENSG00000255804	14	23102673	23103716	13	3	3974	1.601	0.054693	OR6J1
ENSG00000183090	4	144498455	144621828	217	21	3974	1.6007	0.054719	FREM3
ENSG00000133114	13	45563687	45607746	102	16	3974	1.6005	0.054743	GPALPP1
ENSG00000196586	6	76458909	76629254	286	19	3974	1.6002	0.054777	MYO6
ENSG00000179477	17	7975954	7991021	44	13	3974	1.5999	0.054807	ALOX12B
ENSG00000072422	10	62629196	62761198	282	30	3974	1.5998	0.054823	RHOBTB1
ENSG00000156886	16	31404633	31437826	48	10	3974	1.5995	0.054859	ITGAD
ENSG00000248713	4	100557686	100575805	51	12	3974	1.5994	0.054863	RP11-766F14.2
ENSG00000141034	17	17942606	17971718	52	5	3974	1.5989	0.054917	GID4
ENSG00000036672	11	119225925	119252436	58	13	3974	1.5983	0.054986	USP2
ENSG00000240505	17	16832849	16875432	170	21	3974	1.5969	0.055143	TNFRSF13B
ENSG00000126777	14	56025790	56168244	387	13	3974	1.5967	0.055171	KTN1
ENSG00000134668	1	32256023	32281652	41	10	3974	1.5958	0.055271	SPOCD1
ENSG00000101546	18	77794358	77806397	44	7	3974	1.5956	0.055285	RBFA
ENSG00000157554	21	39751949	40033704	907	93	3974	1.595	0.05536	ERG
ENSG00000221946	19	35634154	35645204	25	9	3974	1.5948	0.055376	FXYD7
ENSG00000011426	7	36429415	36493400	191	30	3974	1.5948	0.05538	ANLN
ENSG00000115221	2	160956177	161128399	424	41	3974	1.5941	0.055454	ITGB6
ENSG00000167741	17	4460222	4464113	12	5	3974	1.5941	0.055459	GGT6
ENSG00000197472	1	247108849	247171395	195	25	3974	1.5937	0.055497	ZNF695
ENSG00000088280	1	23755056	23811061	107	14	3974	1.5936	0.055516	ASAP3
ENSG00000134001	14	67826714	67853233	67	12	3974	1.5933	0.055546	EIF2S1
ENSG00000179627	14	105266933	105271049	8	3	3974	1.5924	0.055653	ZBTB42
ENSG00000124496	6	42192669	42419789	532	45	3974	1.5922	0.055671	TRERF1
ENSG00000138642	4	89299891	89364263	86	28	3974	1.5922	0.055672	HERC6
ENSG00000173908	17	38948455	38956211	23	7	3974	1.5922	0.055674	KRT28
ENSG00000145740	5	68389473	68426896	80	9	3974	1.5914	0.055757	SLC30A5
ENSG00000148339	9	130830480	130871524	114	4	3974	1.5903	0.055883	SLC25A25
ENSG00000183549	16	20420856	20452658	176	13	3974	1.59	0.055919	ACSM5
ENSG00000160396	19	40885178	40896094	23	8	3974	1.5888	0.056049	HIPK4
ENSG00000027847	5	177027101	177037348	31	8	3974	1.5885	0.056086	B4GALT7
ENSG00000126217	13	113548692	113754053	740	83	3974	1.5883	0.056108	MCF2L
ENSG00000174804	11	86656721	86666433	20	5	3974	1.5879	0.056154	FZD4
ENSG00000198056	12	57125380	57146157	27	5	3974	1.5873	0.056228	PRIM1
ENSG00000268098	21	37402368	37417818	35	7	3974	1.584	0.056591	AP000688.1
ENSG00000135677	12	65107225	65153227	66	9	3974	1.5823	0.056785	GNS
ENSG00000103811	15	79213400	79241916	93	12	3974	1.5822	0.056802	CTSH
ENSG00000075292	2	71503691	71662199	464	28	3974	1.5821	0.056811	ZNF638
ENSG00000174775	11	532242	537287	25	5	3974	1.581	0.056944	HRAS
ENSG00000214954	8	92114060	92231464	290	13	3974	1.5798	0.057076	LRRC69
ENSG00000164099	4	119201193	119274158	167	25	3974	1.5794	0.057125	PRSS12
ENSG00000099814	14	105331617	105363107	102	12	3974	1.5794	0.057126	CEP170B
ENSG00000204876	7	155755326	155759037	8	3	3974	1.5789	0.057185	AC021218.2
ENSG00000127954	7	87905744	87936206	50	6	3974	1.5784	0.05724	STEAP4
ENSG00000135702	16	75562433	75569145	21	5	3974	1.5781	0.057267	CHST5
ENSG00000137133	9	35812957	35815351	1	1	3974	1.5779	0.0573	HINT2
ENSG00000171587	21	41382926	42219065	3006	207	3974	1.5773	0.057369	DSCAM
ENSG00000105696	19	18718240	18731849	41	10	3974	1.5764	0.057464	TMEM59L
ENSG00000116478	1	32757687	32799236	22	13	3974	1.5764	0.057468	HDAC1
ENSG00000130956	9	99212483	99253618	78	9	3974	1.5762	0.057485	HABP4
ENSG00000184886	17	34890847	34895159	5	2	3974	1.5755	0.05757	PIGW
ENSG00000156564	6	40359325	40555204	760	52	3974	1.5747	0.057658	LRFN2
ENSG00000089116	12	113899839	113910085	25	6	3974	1.5746	0.057675	LHX5
ENSG00000101654	18	13726659	13764557	92	14	3974	1.5739	0.057752	RNMT
ENSG00000213121	6	153552455	153668623	409	32	3974	1.5738	0.057765	AL590867.1
ENSG00000172167	8	121457640	121554373	226	11	3974	1.5729	0.057874	MTBP
ENSG00000167543	17	27893070	27900175	10	3	3974	1.5727	0.057892	TP53I13
ENSG00000131435	5	131593364	131609147	41	7	3974	1.5727	0.057894	PDLIM4
ENSG00000158815	8	21899909	21906320	15	8	3974	1.5725	0.057918	FGF17
ENSG00000101074	20	42965626	42979875	52	5	3974	1.5722	0.05795	R3HDML
ENSG00000214944	5	72921983	73237818	890	67	3974	1.5717	0.058012	ARHGEF28
ENSG00000185345	6	161768452	163148803	4842	254	3974	1.571	0.058088	PARK2
ENSG00000180532	19	58180303	58190520	26	5	3974	1.5705	0.058153	ZSCAN4
ENSG00000197263	11	124189134	124190184	3	1	3974	1.569	0.058321	OR8D2
ENSG00000180818	12	54378849	54384063	4	2	3974	1.569	0.058322	HOXC10
ENSG00000155034	7	5470966	5553429	339	39	3974	1.5685	0.058383	FBXL18
ENSG00000103356	16	23533335	23569052	100	11	3974	1.5678	0.058467	EARS2
ENSG00000229972	3	51851620	51864876	25	3	3974	1.5663	0.05864	IQCF3
ENSG00000163376	3	67048727	67061634	16	4	3974	1.5657	0.058711	KBTBD8
ENSG00000100099	22	26839389	26879803	126	17	3974	1.5653	0.058759	HPS4
ENSG00000145649	5	54398476	54406080	10	2	3974	1.5652	0.058765	GZMA
ENSG00000179886	8	144680074	144682485	6	3	3974	1.5651	0.058779	TIGD5
ENSG00000198721	6	4115923	4135831	57	8	3974	1.5632	0.059	ECI2
ENSG00000130332	19	2321516	2328619	27	8	3974	1.5631	0.059009	LSM7
ENSG00000198346	19	53970989	54006950	183	35	3974	1.5617	0.059174	ZNF813
ENSG00000163249	2	208576264	208626563	117	7	3974	1.5614	0.059214	CCNYL1
ENSG00000123643	5	150816607	150871942	163	21	3974	1.561	0.059258	SLC36A1
ENSG00000064102	12	27058114	27091259	69	14	3974	1.561	0.059259	ASUN
ENSG00000103365	16	23474863	23533316	112	12	3974	1.5604	0.059332	GGA2
ENSG00000256222	20	55933496	55934878	8	1	3974	1.56	0.059379	MTRNR2L3
ENSG00000186193	9	139956581	139965040	21	4	3974	1.5594	0.059457	SAPCD2
ENSG00000187550	19	56041100	56048456	28	12	3974	1.5591	0.059486	SBK2
ENSG00000197683	21	31691452	31692607	4	2	3974	1.5577	0.059658	KRTAP26-1
ENSG00000110080	11	126225535	126310239	228	38	3974	1.5576	0.059669	ST3GAL4
ENSG00000170775	7	124386051	124405681	41	8	3974	1.5557	0.059888	GPR37
ENSG00000105221	19	40736224	40791443	105	15	3974	1.5555	0.059917	AKT2
ENSG00000197430	10	98102973	98119092	58	11	3974	1.5554	0.059921	OPALIN
ENSG00000134352	5	55230923	55290821	96	14	3974	1.5546	0.060026	IL6ST
ENSG00000253276	7	106297211	106301442	7	3	3974	1.5545	0.060029	CCDC71L
ENSG00000022840	12	120971283	121015397	122	16	3974	1.5531	0.060196	RNF10
ENSG00000204856	12	110906169	110928190	35	8	3974	1.5522	0.06031	FAM216A
ENSG00000109063	17	10531843	10560626	91	6	3974	1.552	0.060325	MYH3
ENSG00000268870	19	12502763	12551896	232	9	3974	1.5507	0.060484	CTD-3105H18.16
ENSG00000124215	20	58533471	58609066	160	25	3974	1.55	0.060571	CDH26
ENSG00000163659	3	156391024	156424559	72	14	3974	1.5495	0.060627	TIPARP
ENSG00000166847	16	23652713	23681195	84	8	3974	1.5493	0.060654	DCTN5
ENSG00000089220	12	118573663	118583389	27	8	3974	1.549	0.060693	PEBP1
ENSG00000148337	9	130928343	130966662	83	11	3974	1.5486	0.060734	CIZ1
ENSG00000143297	1	157483167	157522310	73	9	3974	1.5476	0.060859	FCRL5
ENSG00000088986	12	120907653	120936296	78	12	3974	1.5473	0.060897	DYNLL1
ENSG00000273452	17	12626199	12661542	78	19	3974	1.5473	0.060899	AC005358.1
ENSG00000179965	16	30418618	30440920	20	7	3974	1.5468	0.060953	ZNF771
ENSG00000164463	5	172483355	172566291	188	19	3974	1.5467	0.060974	CREBRF
ENSG00000011347	11	61282785	61348620	94	13	3974	1.5456	0.061095	SYT7
ENSG00000003509	2	37458774	37480546	68	12	3974	1.5451	0.061157	NDUFAF7
ENSG00000110104	11	60609544	60618554	31	10	3974	1.5442	0.061272	CCDC86
ENSG00000251369	19	58046625	58071231	29	10	3974	1.5442	0.061274	ZNF550
ENSG00000111775	12	120875893	120878545	8	3	3974	1.5438	0.061323	COX6A1
ENSG00000082014	7	150935850	150974982	112	22	3974	1.543	0.061416	SMARCD3
ENSG00000111581	12	69080514	69136785	129	18	3974	1.5422	0.061507	NUP107
ENSG00000127311	12	66696325	66737423	91	9	3974	1.542	0.061531	HELB
ENSG00000272916	10	75556272	75571409	15	5	3974	1.5408	0.061683	RP11-574K11.31
ENSG00000112559	6	41604620	41621984	81	16	3974	1.539	0.0619	MDFI
ENSG00000112701	6	76311225	76427997	272	18	3974	1.5383	0.061988	SENP6
ENSG00000269185	7	108540389	108540655	1	1	3974	1.5378	0.06205	FLJ00325
ENSG00000203965	1	63989043	64038364	112	12	3974	1.5368	0.062169	EFCAB7
ENSG00000162783	1	181057638	181059977	6	2	3974	1.5365	0.062203	IER5
ENSG00000188596	12	96883349	97269333	1018	35	3974	1.5361	0.06226	C12orf55
ENSG00000102753	13	50273447	50367057	256	21	3974	1.5359	0.06228	KPNA3
ENSG00000113732	5	172410760	172462448	89	21	3974	1.5356	0.062317	ATP6V0E1
ENSG00000151498	11	134123389	134135749	28	6	3974	1.5354	0.062337	ACAD8
ENSG00000204347	17	72352555	72358085	19	4	3974	1.5345	0.062455	BTBD17
ENSG00000243660	10	43932282	43991517	175	19	3974	1.5343	0.062475	ZNF487
ENSG00000028839	6	134273308	134311570	86	9	3974	1.5341	0.062502	TBPL1
ENSG00000143001	1	55446465	55457966	37	3	3974	1.5337	0.062552	TMEM61
ENSG00000118579	4	17616254	17635728	55	5	3974	1.5334	0.062583	MED28
ENSG00000087495	20	58152564	58422766	938	84	3974	1.533	0.062642	PHACTR3
ENSG00000198099	4	100044808	100078949	201	9	3974	1.5328	0.062657	ADH4
ENSG00000132604	16	69389464	69442474	85	16	3974	1.5326	0.062691	TERF2
ENSG00000253207	8	114612539	114629187	31	8	3974	1.5319	0.062775	RP11-67H2.1
ENSG00000158321	7	69063905	70258054	2334	88	3974	1.5317	0.062797	AUTS2
ENSG00000114739	3	38495342	38534633	75	6	3974	1.5314	0.062841	ACVR2B
ENSG00000111846	6	10492456	10629601	431	49	3974	1.5304	0.062961	GCNT2
ENSG00000129480	14	31915242	31926716	20	3	3974	1.5303	0.062968	DTD2
ENSG00000154263	17	67143355	67240987	217	16	3974	1.5303	0.062974	ABCA10
ENSG00000078328	16	6069095	7763340	9972	481	3974	1.5302	0.062982	RBFOX1
ENSG00000131591	1	1017198	1051741	110	14	3974	1.5298	0.063037	C1orf159
ENSG00000196968	10	75532049	75540009	9	3	3974	1.5296	0.063062	FUT11
ENSG00000130764	1	3696784	3713068	78	15	3974	1.529	0.06313	LRRC47
ENSG00000108106	19	55912652	55919145	13	5	3974	1.5285	0.063192	UBE2S
ENSG00000145388	4	119606523	119636588	65	10	3974	1.5283	0.063218	METTL14
ENSG00000204463	6	31606805	31620482	41	13	3974	1.5283	0.063223	BAG6
ENSG00000170619	8	146066427	146079121	42	6	3974	1.5279	0.063268	COMMD5
ENSG00000170364	3	4344988	4359251	29	10	3974	1.5279	0.063271	SETMAR
ENSG00000172680	8	57025501	57026541	2	1	3974	1.5274	0.063325	MOS
ENSG00000112992	5	43602794	43707507	246	12	3974	1.527	0.06338	NNT
ENSG00000173852	7	34968488	35077883	346	16	3974	1.5265	0.06344	DPY19L1
ENSG00000159556	15	76629065	76634817	15	4	3974	1.5259	0.063519	ISL2
ENSG00000136159	13	48611703	48621358	22	7	3974	1.5258	0.063531	NUDT15
ENSG00000158850	1	161141100	161147287	7	3	3974	1.5247	0.063671	B4GALT3
ENSG00000177462	1	248084320	248085258	2	1	3974	1.5242	0.063726	OR2T8
ENSG00000135926	2	219138915	219157309	49	4	3974	1.5231	0.063868	TMBIM1
ENSG00000198964	10	52065360	52384923	794	36	3974	1.5223	0.063969	SGMS1
ENSG00000196655	11	118889142	118896164	22	4	3974	1.5221	0.063988	TRAPPC4
ENSG00000173597	4	70586880	70653679	199	23	3974	1.522	0.063999	SULT1B1
ENSG00000197701	4	53179	88099	45	7	3974	1.5218	0.064035	ZNF595
ENSG00000100024	22	24863206	24924358	125	17	3974	1.5212	0.064099	UPB1
ENSG00000173557	2	26785450	26802400	41	8	3974	1.521	0.064128	C2orf70
ENSG00000117481	1	46805849	46830824	152	4	3974	1.5199	0.064271	NSUN4
ENSG00000204524	19	57751973	57766503	59	6	3974	1.5199	0.064272	ZNF805
ENSG00000101146	20	55926066	55954267	95	7	3974	1.5195	0.064313	RAE1
ENSG00000168137	3	9439299	9520924	150	15	3974	1.5176	0.064557	SETD5
ENSG00000064652	5	122179134	122365049	560	21	3974	1.5175	0.064572	SNX24
ENSG00000132297	8	133073733	133123406	180	32	3974	1.5162	0.064741	HHLA1
ENSG00000181481	17	29295803	29326929	15	10	3974	1.5161	0.064745	RNF135
ENSG00000154146	11	124609742	124617106	12	3	3974	1.516	0.064754	NRGN
ENSG00000182613	5	180581943	180582890	2	1	3974	1.5155	0.064824	OR2V2
ENSG00000120029	10	103605356	103815950	264	23	3974	1.5152	0.064856	C10orf76
ENSG00000172717	14	67656110	67695267	98	12	3974	1.5144	0.064965	FAM71D
ENSG00000066651	6	126307576	126360422	43	4	3974	1.5139	0.065027	TRMT11
ENSG00000111011	12	122989190	123011547	36	4	3974	1.5136	0.065064	RSRC2
ENSG00000137251	6	54172657	54254950	238	29	3974	1.5133	0.065103	TINAG
ENSG00000241945	21	45527171	45551063	51	5	3974	1.5132	0.065116	PWP2
ENSG00000069399	19	45250962	45263301	26	9	3974	1.5132	0.065118	BCL3
ENSG00000138175	10	104433488	104474164	62	11	3974	1.5123	0.065235	ARL3
ENSG00000100865	14	102808956	102829253	24	8	3974	1.5119	0.06528	CINP
ENSG00000162736	1	160313062	160328742	45	13	3974	1.5106	0.06544	NCSTN
ENSG00000127951	7	76822688	76829143	4	2	3974	1.5104	0.065472	FGL2
ENSG00000184304	14	30045687	30661104	1479	118	3974	1.5097	0.065561	PRKD1
ENSG00000218739	2	37423631	37443336	38	11	3974	1.5091	0.06564	CEBPZ-AS1
ENSG00000155897	8	131792547	132054672	880	57	3974	1.509	0.065646	ADCY8
ENSG00000243056	5	139927251	139929163	2	1	3974	1.508	0.065775	EIF4EBP3
ENSG00000007312	17	62006100	62009714	12	3	3974	1.5079	0.065789	CD79B
ENSG00000183625	3	46205096	46308197	235	14	3974	1.5078	0.065802	CCR3
ENSG00000172264	20	13976015	16033842	6025	335	3974	1.5074	0.065855	MACROD2
ENSG00000158163	3	137780832	137834660	121	9	3974	1.5066	0.065962	DZIP1L
ENSG00000139370	12	129277739	129308528	120	10	3974	1.5062	0.066009	SLC15A4
ENSG00000130699	20	60528525	60640866	310	20	3974	1.5051	0.066148	TAF4
ENSG00000178913	5	140698057	140700330	5	2	3974	1.504	0.066293	TAF7
ENSG00000101191	20	61509090	61569304	170	24	3974	1.5039	0.066304	DIDO1
ENSG00000212643	5	112227313	112228791	5	1	3974	1.5037	0.066332	ZRSR1
ENSG00000173868	17	47300724	47308128	19	6	3974	1.5036	0.06634	PHOSPHO1
ENSG00000155090	8	103661007	103668130	13	6	3974	1.5034	0.066365	KLF10
ENSG00000175155	17	57409050	57479090	132	19	3974	1.5034	0.066368	YPEL2
ENSG00000181788	3	150458914	150481264	49	4	3974	1.503	0.066417	SIAH2
ENSG00000138190	10	94590935	94819250	514	22	3974	1.5025	0.066486	EXOC6
ENSG00000267127	18	77794346	77854968	257	16	3974	1.502	0.066543	RP11-795F19.5
ENSG00000213927	9	34661877	34664045	5	2	3974	1.5015	0.066607	CCL27
ENSG00000156049	9	80037995	80263223	654	89	3974	1.5015	0.066615	GNA14
ENSG00000187527	3	192992579	193096632	333	27	3974	1.5009	0.06669	ATP13A5
ENSG00000174437	12	110718561	110788898	82	17	3974	1.5006	0.066729	ATP2A2
ENSG00000196639	3	11178779	11305243	343	42	3974	1.5006	0.066734	HRH1
ENSG00000182179	3	49842640	49851379	6	2	3974	1.5004	0.06676	UBA7
ENSG00000145386	4	122737599	122745087	17	5	3974	1.5002	0.066786	CCNA2
ENSG00000214226	17	54869274	54916134	115	11	3974	1.5	0.066804	C17orf67
ENSG00000142549	19	51815102	51833608	41	8	3974	1.4998	0.066827	IGLON5
ENSG00000250021	15	90377540	90456114	178	16	3974	1.4985	0.067006	C15orf38-AP3S2
ENSG00000135931	2	232063260	232239548	395	34	3974	1.4978	0.067088	ARMC9
ENSG00000056586	9	125606835	125667620	91	13	3974	1.4975	0.067129	RC3H2
ENSG00000213965	19	33182867	33204702	60	10	3974	1.4975	0.067134	NUDT19
ENSG00000144674	3	37284668	37408242	215	14	3974	1.4968	0.067223	GOLGA4
ENSG00000081800	7	122753585	122840040	188	24	3974	1.4968	0.067224	SLC13A1
ENSG00000181104	5	76011868	76031606	26	7	3974	1.4962	0.067297	F2R
ENSG00000089692	12	6881678	6887621	9	4	3974	1.4946	0.067509	LAG3
ENSG00000158315	1	39351479	39407471	179	28	3974	1.4944	0.067537	RHBDL2
ENSG00000154359	8	12579403	12613582	98	12	3974	1.4939	0.067595	LONRF1
ENSG00000139718	12	122242086	122270562	43	9	3974	1.4933	0.067685	SETD1B
ENSG00000167674	19	4472284	4502223	107	13	3974	1.4931	0.067711	HDGFRP2
ENSG00000166133	15	40861499	40866659	11	4	3974	1.4912	0.067953	RPUSD2
ENSG00000170486	12	52979373	52995322	70	11	3974	1.4911	0.067974	KRT72
ENSG00000145623	5	38845960	38945698	281	33	3974	1.4891	0.068236	OSMR
ENSG00000089163	12	120740119	120751052	24	4	3974	1.4886	0.06829	SIRT4
ENSG00000257482	7	63505821	63538927	127	8	3974	1.4886	0.068295	ZNF727
ENSG00000154165	3	98250743	98251960	2	1	3974	1.4882	0.068354	GPR15
ENSG00000111276	12	12867992	12875305	15	7	3974	1.4879	0.068387	CDKN1B
ENSG00000172594	6	123110315	123130865	55	12	3974	1.4877	0.068416	SMPDL3A
ENSG00000104320	8	90945564	91015456	160	11	3974	1.4876	0.068428	NBN
ENSG00000116984	1	236958610	237067281	269	13	3974	1.4876	0.068433	MTR
ENSG00000214491	22	30918786	30942669	90	11	3974	1.4876	0.068433	SEC14L6
ENSG00000180096	16	30389454	30407312	30	7	3974	1.4871	0.068495	2020-09-01
ENSG00000140104	14	105452112	105476819	81	10	3974	1.4871	0.068496	C14orf79
ENSG00000142856	1	63906441	64059392	334	15	3974	1.4869	0.068526	ITGB3BP
ENSG00000153885	19	34286838	34306668	40	14	3974	1.4866	0.068566	KCTD15
ENSG00000182447	3	161214596	161221730	25	3	3974	1.4865	0.068571	OTOL1
ENSG00000271303	20	627259	634014	22	7	3974	1.4859	0.068653	SRXN1
ENSG00000196850	12	110969120	111021125	53	13	3974	1.4845	0.068837	PPTC7
ENSG00000139644	12	50101508	50158717	161	13	3974	1.4845	0.068841	TMBIM6
ENSG00000242689	11	58390146	58393198	5	2	3974	1.484	0.0689	CNTF
ENSG00000057663	6	106632351	106773666	351	20	3974	1.4838	0.068933	ATG5
ENSG00000153107	2	112523848	112642267	174	17	3974	1.4829	0.069046	ANAPC1
ENSG00000108309	17	42385781	42396039	17	7	3974	1.4814	0.069245	RUNDC3A
ENSG00000113083	5	121398890	121413980	20	4	3974	1.481	0.069302	LOX
ENSG00000110172	11	89934328	89956532	65	8	3974	1.4807	0.069348	CHORDC1
ENSG00000127720	12	82752276	82873015	254	10	3974	1.4803	0.069398	METTL25
ENSG00000095383	9	100961311	101017915	221	27	3974	1.48	0.069437	TBC1D2
ENSG00000235568	22	42776416	42828401	181	25	3974	1.4794	0.06952	NFAM1
ENSG00000169169	19	50194155	50216988	55	10	3974	1.4791	0.069561	CPT1C
ENSG00000115875	2	38970741	38978636	5	1	3974	1.4782	0.069674	SRSF7
ENSG00000145016	3	197398264	197476598	149	10	3974	1.4779	0.069722	KIAA0226
ENSG00000131459	5	179727690	179780387	211	28	3974	1.4778	0.069734	GFPT2
ENSG00000198369	2	65537985	65659771	345	25	3974	1.4776	0.069754	SPRED2
ENSG00000130349	6	107349407	107372546	65	10	3974	1.4775	0.069774	C6orf203
ENSG00000175265	15	34671269	34880704	187	26	3974	1.4773	0.069803	GOLGA8A
ENSG00000185668	1	38509523	38512450	1	1	3974	1.4765	0.06991	POU3F1
ENSG00000196531	12	57106212	57125412	29	6	3974	1.4756	0.070025	NACA
ENSG00000079999	19	10596796	10614417	42	7	3974	1.4751	0.070092	KEAP1
ENSG00000196110	19	9404951	9420514	26	5	3974	1.4736	0.07029	ZNF699
ENSG00000168818	4	4417469	4544073	307	17	3974	1.4736	0.070297	STX18
ENSG00000118246	2	207630081	207657233	60	10	3974	1.4735	0.070305	FASTKD2
ENSG00000068305	15	100017370	100256671	569	51	3974	1.4728	0.070398	MEF2A
ENSG00000197410	4	155153399	155412930	711	53	3974	1.4728	0.070407	DCHS2
ENSG00000137868	15	74471807	74504608	79	12	3974	1.4715	0.070583	STRA6
ENSG00000099194	10	102106881	102124591	31	7	3974	1.4714	0.070598	SCD
ENSG00000160221	21	45553487	45565605	27	4	3974	1.4708	0.070671	C21orf33
ENSG00000179921	2	219124219	219128582	8	2	3974	1.4707	0.070684	GPBAR1
ENSG00000183283	12	51632076	51665146	73	10	3974	1.47	0.070775	DAZAP2
ENSG00000011454	9	125703112	125867145	249	26	3974	1.4695	0.070843	RABGAP1
ENSG00000019102	11	124617368	124622134	9	3	3974	1.4688	0.07094	VSIG2
ENSG00000266964	19	35629712	35634013	6	2	3974	1.4678	0.071084	FXYD1
ENSG00000149089	11	34874641	34938046	303	14	3974	1.4674	0.071137	APIP
ENSG00000254706	1	162335197	162351905	59	20	3974	1.4671	0.071178	RP11-565P22.6
ENSG00000163218	1	153302596	153321316	78	7	3974	1.467	0.071194	PGLYRP4
ENSG00000179914	1	160846329	160854960	26	1	3974	1.4668	0.071221	ITLN1
ENSG00000163872	3	183415606	183530413	196	16	3974	1.4666	0.071248	YEATS2
ENSG00000152049	2	223916532	224063117	593	31	3974	1.4662	0.071294	KCNE4
ENSG00000168071	11	64107695	64125006	37	8	3974	1.4661	0.071316	CCDC88B
ENSG00000133328	11	63320242	63330855	12	5	3974	1.4648	0.071485	HRASLS2
ENSG00000006468	7	13930853	14031050	367	49	3974	1.4643	0.071553	ETV1
ENSG00000184601	14	105046021	105056852	24	4	3974	1.4639	0.071611	C14orf180
ENSG00000109445	4	142142041	142155851	19	4	3974	1.4634	0.071673	ZNF330
ENSG00000184056	15	91541646	91565833	71	11	3974	1.4616	0.071931	VPS33B
ENSG00000132681	1	160121360	160156767	139	33	3974	1.4615	0.071939	ATP1A4
ENSG00000125899	20	11008408	11010014	5	3	3974	1.4614	0.071948	C20orf187
ENSG00000203724	1	197871777	197876497	5	3	3974	1.4611	0.071989	C1orf53
ENSG00000188186	7	99746530	99753567	9	3	3974	1.4606	0.072058	LAMTOR4
ENSG00000198183	20	31823801	31831115	21	3	3974	1.4596	0.072205	BPIFA1
ENSG00000269781	7	6522922	6524873	5	3	3974	1.4594	0.072229	FLJ20306
ENSG00000159263	21	38071433	38122218	146	38	3974	1.4594	0.072234	SIM2
ENSG00000257184	7	27203154	27219632	23	8	3974	1.4591	0.072267	RP1-170O19.20
ENSG00000196793	10	44051792	44070066	43	5	3974	1.4588	0.072312	ZNF239
ENSG00000184860	16	82031221	82045093	23	12	3974	1.4585	0.072346	SDR42E1
ENSG00000169031	2	228029281	228179508	739	68	3974	1.4577	0.072465	COL4A3
ENSG00000268332	1	6100630	6101399	3	2	3974	1.4576	0.072479	AL035406.1
ENSG00000050438	12	51785101	51902980	247	22	3974	1.4572	0.072529	SLC4A8
ENSG00000105397	19	10461209	10491352	75	13	3974	1.4559	0.072714	TYK2
ENSG00000107984	10	54074056	54077802	7	2	3974	1.455	0.07283	DKK1
ENSG00000184939	16	68563993	68609975	175	7	3974	1.4549	0.072845	ZFP90
ENSG00000177108	14	77597613	77609077	26	10	3974	1.4548	0.072868	ZDHHC22
ENSG00000105983	7	156461646	156685924	729	31	3974	1.4546	0.072889	LMBR1
ENSG00000095587	10	98124363	98273675	421	40	3974	1.4545	0.072901	TLL2
ENSG00000185730	8	144371846	144380231	31	3	3974	1.4543	0.072932	ZNF696
ENSG00000173113	11	64083932	64085556	2	1	3974	1.4543	0.072933	TRMT112
ENSG00000206474	6	29407083	29408731	15	4	3974	1.4542	0.072949	OR10C1
ENSG00000157766	15	89346674	89418585	243	44	3974	1.4541	0.072966	ACAN
ENSG00000185917	21	37406839	37451687	131	19	3974	1.4538	0.073001	SETD4
ENSG00000243156	22	18270415	18507325	905	65	3974	1.4532	0.073087	MICAL3
ENSG00000242247	22	43192508	43254112	194	14	3974	1.453	0.073112	ARFGAP3
ENSG00000120727	5	138677276	138705406	24	7	3974	1.4523	0.073203	PAIP2
ENSG00000198169	8	145946298	145981802	50	15	3974	1.4521	0.073237	ZNF251
ENSG00000110786	11	18749475	18814268	185	39	3974	1.452	0.073248	PTPN5
ENSG00000176490	19	2714565	2721416	17	4	3974	1.4517	0.073287	DIRAS1
ENSG00000136834	9	125239220	125240235	5	3	3974	1.4513	0.073354	OR1J1
ENSG00000196748	6	35744371	35747329	8	4	3974	1.4509	0.0734	CLPSL2
ENSG00000119771	2	23608088	23931481	1126	115	3974	1.4508	0.073422	KLHL29
ENSG00000135625	2	73518058	73520833	2	1	3974	1.4504	0.073468	EGR4
ENSG00000162434	1	65298912	65432187	349	28	3974	1.4501	0.073517	JAK1
ENSG00000161618	19	49956426	49974305	35	7	3974	1.4488	0.073703	ALDH16A1
ENSG00000174791	11	66097713	66104311	19	5	3974	1.4486	0.073728	RIN1
ENSG00000145965	6	3982909	3984372	4	2	3974	1.4478	0.073833	C6ORF50
ENSG00000104213	8	17433942	17501580	491	54	3974	1.4472	0.073919	PDGFRL
ENSG00000166317	10	75404639	75423561	24	2	3974	1.4471	0.073928	SYNPO2L
ENSG00000077238	16	27324989	27376099	159	21	3974	1.4471	0.073939	IL4R
ENSG00000180035	16	30389427	30411429	37	7	3974	1.4465	0.074019	ZNF48
ENSG00000161036	7	102105376	102113615	46	9	3974	1.4456	0.074143	LRWD1
ENSG00000198162	1	117910071	118071494	416	22	3974	1.4453	0.07419	MAN1A2
ENSG00000018280	2	219246752	219261617	23	6	3974	1.4443	0.074323	SLC11A1
ENSG00000166265	21	27838528	27945603	302	55	3974	1.4441	0.07435	CYYR1
ENSG00000139515	13	28494157	28500368	18	5	3974	1.444	0.074373	PDX1
ENSG00000108509	17	4871287	4890960	54	12	3974	1.4438	0.074403	CAMTA2
ENSG00000251493	5	72740654	72744352	3	2	3974	1.4425	0.07458	FOXD1
ENSG00000109193	4	70676498	70725870	140	21	3974	1.442	0.07465	SULT1E1
ENSG00000172650	10	75434033	75457639	6	2	3974	1.4419	0.074661	AGAP5
ENSG00000139624	12	50523575	50561288	54	6	3974	1.4418	0.074675	CERS5
ENSG00000169136	19	50431959	50437192	23	8	3974	1.4414	0.074736	ATF5
ENSG00000135503	12	52345451	52390862	73	12	3974	1.4411	0.074772	ACVR1B
ENSG00000161904	6	33738979	33756913	64	9	3974	1.4409	0.074801	LEMD2
ENSG00000143889	2	38789120	38830728	84	12	3974	1.4399	0.074952	HNRNPLL
ENSG00000137804	15	41624892	41673248	81	11	3974	1.4397	0.074975	NUSAP1
ENSG00000005075	7	102113565	102119354	14	4	3974	1.439	0.075074	POLR2J
ENSG00000121691	11	34460472	34493609	78	11	3974	1.4384	0.075154	CAT
ENSG00000163632	3	63805038	63834312	30	10	3974	1.438	0.075217	C3orf49
ENSG00000166851	16	23688977	23701688	38	7	3974	1.4377	0.075265	PLK1
ENSG00000263002	19	44645710	44663156	25	6	3974	1.4376	0.075267	ZNF234
ENSG00000052841	11	43380482	43516483	271	26	3974	1.4375	0.075281	TTC17
ENSG00000158715	1	205626979	205649587	60	17	3974	1.4369	0.075379	SLC45A3
ENSG00000100162	22	42334725	42343168	26	3	3974	1.4362	0.075474	CENPM
ENSG00000107833	10	103541082	103543170	3	1	3974	1.4361	0.075493	NPM3
ENSG00000168282	14	50087489	50090198	2	1	3974	1.4358	0.075525	MGAT2
ENSG00000143256	1	161070346	161087901	32	6	3974	1.4347	0.075684	PFDN2
ENSG00000186094	1	48998527	50489585	2010	54	3974	1.4346	0.075701	AGBL4
ENSG00000160993	7	102096685	102105323	28	8	3974	1.4339	0.075799	ALKBH4
ENSG00000041357	15	78832747	78841604	26	4	3974	1.4335	0.075859	PSMA4
ENSG00000250722	5	42799982	42887494	225	25	3974	1.4321	0.076057	SEPP1
ENSG00000144426	2	203879602	204091101	288	21	3974	1.432	0.076074	NBEAL1
ENSG00000183269	11	5877904	5878964	3	1	3974	1.432	0.076075	OR52E8
ENSG00000130487	22	50986462	50989451	10	5	3974	1.4318	0.076104	KLHDC7B
ENSG00000140479	15	101840818	102065405	981	126	3974	1.4309	0.076232	PCSK6
ENSG00000014257	3	132036211	132087142	208	20	3974	1.4308	0.076245	ACPP
ENSG00000011376	3	45429998	45590913	310	21	3974	1.4306	0.076274	LARS2
ENSG00000268194	2	121221911	121223697	6	2	3974	1.4298	0.076381	LINC01101
ENSG00000167670	19	4402659	4445015	112	16	3974	1.4296	0.076423	CHAF1A
ENSG00000180257	19	53430388	53466164	140	24	3974	1.4295	0.076427	ZNF816
ENSG00000105649	19	18307594	18314884	14	4	3974	1.4287	0.076547	RAB3A
ENSG00000268192	11	119027590	119027930	1	1	3974	1.4286	0.07656	AP002956.1
ENSG00000152292	2	85645844	85664152	47	11	3974	1.4286	0.076562	SH2D6
ENSG00000263563	17	21729601	21731762	8	3	3974	1.4283	0.076597	UBBP4
ENSG00000217442	22	50989541	51001334	85	6	3974	1.428	0.076643	SYCE3
ENSG00000113621	5	134209493	134237215	25	8	3974	1.4272	0.07676	TXNDC15
ENSG00000132356	5	40759481	40798476	63	11	3974	1.4272	0.076762	PRKAA1
ENSG00000165312	10	23728198	23731308	2	1	3974	1.4269	0.076807	OTUD1
ENSG00000250571	8	144349603	144359101	32	4	3974	1.4267	0.07683	GLI4
ENSG00000169918	15	31775329	32162992	915	38	3974	1.4261	0.076918	OTUD7A
ENSG00000103018	16	69458428	69500169	130	17	3974	1.4255	0.077001	CYB5B
ENSG00000183309	8	144718183	144735900	54	9	3974	1.4249	0.077097	ZNF623
ENSG00000132429	6	105606155	105627870	64	7	3974	1.4246	0.077129	POPDC3
ENSG00000205352	12	53835389	53840429	5	2	3974	1.4243	0.077183	PRR13
ENSG00000183542	12	10559983	10562356	7	1	3974	1.424	0.077229	KLRC4
ENSG00000117322	1	207627575	207663240	78	12	3974	1.4239	0.077239	CR2
ENSG00000198785	9	104331635	104500862	629	29	3974	1.4237	0.07727	GRIN3A
ENSG00000139890	14	23352374	23356895	6	3	3974	1.4233	0.077319	REM2
ENSG00000148187	9	125026882	125085743	48	11	3974	1.4233	0.077331	MRRF
ENSG00000181284	17	7338762	7340998	4	1	3974	1.4232	0.077341	TMEM102
ENSG00000165209	9	125871779	126030855	169	27	3974	1.4221	0.077498	STRBP
ENSG00000185950	13	110406184	110438915	85	14	3974	1.4219	0.077523	IRS2
ENSG00000179820	19	54369477	54379691	18	4	3974	1.4215	0.07759	MYADM
ENSG00000053371	1	19630459	19638640	23	9	3974	1.421	0.077663	AKR7A2
ENSG00000154814	3	16306706	16391806	254	16	3974	1.4203	0.077756	OXNAD1
ENSG00000155511	5	152869175	153193429	1150	68	3974	1.4201	0.077785	GRIA1
ENSG00000166634	18	61223393	61234244	32	5	3974	1.42	0.077805	SERPINB12
ENSG00000165757	10	30301729	30404423	208	35	3974	1.4199	0.077816	KIAA1462
ENSG00000131044	20	30458505	30532764	141	24	3974	1.4199	0.077818	TTLL9
ENSG00000125447	17	73232694	73258444	39	6	3974	1.4197	0.077849	GGA3
ENSG00000167377	16	71481500	71496998	33	10	3974	1.4194	0.077889	ZNF23
ENSG00000139323	12	89813495	89919801	258	18	3974	1.4194	0.077894	POC1B
ENSG00000010295	12	6647541	6665239	46	6	3974	1.4194	0.077896	IFFO1
ENSG00000182752	9	118916083	119164601	416	70	3974	1.4187	0.077986	PAPPA
ENSG00000127564	16	3018025	3030540	15	5	3974	1.4185	0.078018	PKMYT1
ENSG00000205116	1	1361508	1363167	8	3	3974	1.4184	0.078042	TMEM88B
ENSG00000140522	15	89753100	89764982	27	5	3974	1.4182	0.078069	RLBP1
ENSG00000144959	3	172348039	172429008	239	45	3974	1.4182	0.078073	NCEH1
ENSG00000139648	12	52937693	52946931	41	6	3974	1.4178	0.078124	KRT71
ENSG00000168490	8	22077222	22089854	38	13	3974	1.4171	0.078232	PHYHIP
ENSG00000101577	18	2916992	3013313	266	23	3974	1.417	0.078244	LPIN2
ENSG00000135925	2	219745085	219764303	18	5	3974	1.4159	0.078397	WNT10A
ENSG00000111231	12	110890289	110907073	24	5	3974	1.4155	0.07846	GPN3
ENSG00000127928	7	93220885	93540577	848	58	3974	1.4154	0.078472	GNGT1
ENSG00000172728	8	33228342	33330940	305	20	3974	1.4146	0.078586	FUT10
ENSG00000166311	11	6411655	6416228	6	2	3974	1.4135	0.078761	SMPD1
ENSG00000118181	11	118886422	118889401	10	2	3974	1.4134	0.078773	RPS25
ENSG00000125827	20	7957995	8000476	103	11	3974	1.4133	0.078778	TMX4
ENSG00000214681	3	51907737	51909600	1	1	3974	1.4133	0.07879	IQCF5
ENSG00000176563	17	40950810	40963605	3	1	3974	1.4133	0.078791	CNTD1
ENSG00000105552	19	49298319	49314286	40	9	3974	1.4128	0.078851	BCAT2
ENSG00000187695	3	128628717	128690173	116	16	3974	1.4122	0.078944	RP11-723O4.6
ENSG00000179776	16	66400533	66438686	105	19	3974	1.4113	0.079072	CDH5
ENSG00000066557	1	70610488	70671303	88	13	3974	1.4108	0.079159	LRRC40
ENSG00000180855	19	12540521	12551926	71	6	3974	1.4103	0.079222	ZNF443
ENSG00000133488	22	30884900	30901698	63	10	3974	1.4103	0.079227	SEC14L4
ENSG00000223510	17	14138990	14140179	2	1	3974	1.4097	0.079311	CDRT15
ENSG00000204694	6	29393281	29424848	146	15	3974	1.4096	0.079326	OR11A1
ENSG00000196661	11	124266278	124267264	2	1	3974	1.4093	0.079374	OR8B3
ENSG00000006282	17	48620419	48633213	43	8	3974	1.409	0.079421	SPATA20
ENSG00000128191	22	20067755	20099400	96	12	3974	1.4078	0.079593	DGCR8
ENSG00000173451	12	72056789	72074419	22	5	3974	1.4075	0.079646	THAP2
ENSG00000090534	3	184089723	184095932	19	7	3974	1.4073	0.079667	THPO
ENSG00000106236	7	98246609	98259180	19	7	3974	1.4064	0.079801	NPTX2
ENSG00000233539	7	46713383	46799449	303	27	3974	1.4063	0.079817	AC011294.3
ENSG00000132953	13	21351469	21477187	292	17	3974	1.4058	0.079893	XPO4
ENSG00000148660	10	75572259	75634343	77	11	3974	1.4056	0.079916	CAMK2G
ENSG00000139734	13	60239717	60738121	1186	35	3974	1.4051	0.079993	DIAPH3
ENSG00000092978	1	217600334	217804424	499	53	3974	1.4051	0.079998	GPATCH2
ENSG00000269679	18	77275812	77276057	1	1	3974	1.4049	0.08002	AC018445.1
ENSG00000186049	12	53001354	53012343	31	10	3974	1.4049	0.080028	KRT73
ENSG00000168356	3	38887260	38992052	230	25	3974	1.4048	0.080036	SCN11A
ENSG00000176659	20	58630980	58648008	37	6	3974	1.4046	0.08007	C20orf197
ENSG00000136044	12	105567074	105630016	214	23	3974	1.4042	0.08013	APPL2
ENSG00000196388	17	4891425	4900905	22	6	3974	1.4039	0.08017	INCA1
ENSG00000163823	3	46243200	46249887	10	1	3974	1.4039	0.080181	CCR1
ENSG00000189127	5	79852574	79866307	29	8	3974	1.4032	0.080282	ANKRD34B
ENSG00000124164	20	56964178	57026157	158	18	3974	1.4031	0.080299	VAPB
ENSG00000101365	20	2639041	2644865	12	2	3974	1.4027	0.080358	IDH3B
ENSG00000099901	22	20103461	20114878	23	6	3974	1.4027	0.080358	RANBP1
ENSG00000270466	16	30389755	30393863	7	2	3974	1.4018	0.080483	2020-09-01
ENSG00000136732	2	127413509	127454246	160	30	3974	1.4017	0.080505	GYPC
ENSG00000136869	9	120466610	120479149	23	7	3974	1.4016	0.080519	TLR4
ENSG00000127314	12	69004619	69054372	89	15	3974	1.4012	0.080583	RAP1B
ENSG00000104998	19	14142560	14163743	61	9	3974	1.4011	0.08059	IL27RA
ENSG00000121871	3	164904508	164914897	15	4	3974	1.4009	0.080627	SLITRK3
ENSG00000260092	16	75562430	75579326	62	7	3974	1.4005	0.080677	RP11-77K12.7
ENSG00000104147	15	41601466	41624819	52	7	3974	1.4002	0.080726	OIP5
ENSG00000178645	10	50887697	50918307	97	11	3974	1.4001	0.080743	C10orf53
ENSG00000155660	7	148700154	148725733	73	7	3974	1.4	0.080762	PDIA4
ENSG00000204752	19	7011514	7013338	11	2	3974	1.3997	0.080807	AC025278.1
ENSG00000183763	3	49866034	49894007	39	6	3974	1.3997	0.080808	TRAIP
ENSG00000105325	19	3506271	3538328	62	9	3974	1.3983	0.081004	FZR1
ENSG00000187240	11	102980160	103350591	1650	33	3974	1.3983	0.081013	DYNC2H1
ENSG00000081014	15	51200869	51298097	221	18	3974	1.3983	0.081015	AP4E1
ENSG00000164023	4	108745719	108836203	190	39	3974	1.3974	0.081144	SGMS2
ENSG00000111816	6	116252312	116381921	275	25	3974	1.3968	0.081237	FRK
ENSG00000136238	7	6414154	6443608	122	19	3974	1.3968	0.081244	RAC1
ENSG00000172172	8	121393000	121457642	95	12	3974	1.3965	0.081284	MRPL13
ENSG00000163743	4	76404247	76439974	86	12	3974	1.3959	0.081377	RCHY1
ENSG00000172270	19	571297	583493	78	12	3974	1.3954	0.081441	BSG
ENSG00000171471	12	116997186	117014425	61	17	3974	1.3953	0.081462	MAP1LC3B2
ENSG00000167526	16	89627065	89630950	17	2	3974	1.3953	0.081463	RPL13
ENSG00000169221	16	30368423	30381585	14	5	3974	1.395	0.081514	TBC1D10B
ENSG00000162980	2	152645498	152685006	81	14	3974	1.3936	0.081721	ARL5A
ENSG00000117906	15	77223960	77242601	30	13	3974	1.3935	0.081738	RCN2
ENSG00000188783	1	203444956	203460480	43	8	3974	1.393	0.081811	PRELP
ENSG00000169193	7	23636998	23684327	69	12	3974	1.3923	0.08191	CCDC126
ENSG00000138081	2	48016455	48132932	299	17	3974	1.3909	0.082121	FBXO11
ENSG00000123171	13	52436117	52440366	11	3	3974	1.3906	0.082174	CCDC70
ENSG00000113360	5	31400604	31532303	309	27	3974	1.39	0.082268	DROSHA
ENSG00000171970	19	2900896	2918474	93	12	3974	1.3898	0.082302	ZNF57
ENSG00000105281	19	47278140	47291851	36	9	3974	1.3896	0.082329	SLC1A5
ENSG00000066044	19	8023463	8070543	100	14	3974	1.3893	0.082373	ELAVL1
ENSG00000119977	10	97423158	97453900	64	15	3974	1.3887	0.082463	TCTN3
ENSG00000168621	5	37812779	37839788	77	16	3974	1.3887	0.082467	GDNF
ENSG00000146122	6	39760142	39872648	347	44	3974	1.3886	0.082484	DAAM2
ENSG00000157103	3	11034410	11080933	166	43	3974	1.3878	0.082606	SLC6A1
ENSG00000171169	9	130823512	130830485	6	2	3974	1.3876	0.082626	NAIF1
ENSG00000031081	3	119013220	119139561	427	56	3974	1.3876	0.08263	ARHGAP31
ENSG00000173762	17	80272744	80275478	4	2	3974	1.3875	0.082637	CD7
ENSG00000149115	11	57067112	57092426	65	11	3974	1.387	0.082715	TNKS1BP1
ENSG00000139656	13	44717679	44735393	20	6	3974	1.3869	0.082738	SMIM2
ENSG00000128590	7	108210012	108215294	8	3	3974	1.3867	0.082766	DNAJB9
ENSG00000014138	11	65029233	65073060	44	8	3974	1.3858	0.08291	POLA2
ENSG00000107020	9	5357973	5437878	272	24	3974	1.3852	0.082992	PLGRKT
ENSG00000080189	20	44978167	44993043	17	5	3974	1.3848	0.083049	SLC35C2
ENSG00000111780	12	120876001	120897809	53	11	3974	1.3843	0.083138	AL021546.6
ENSG00000163959	3	195938358	195970049	107	18	3974	1.3842	0.083145	SLC51A
ENSG00000230453	9	33524392	33573007	136	22	3974	1.3842	0.083149	ANKRD18B
ENSG00000164744	7	48026745	48068716	80	7	3974	1.3836	0.083238	SUN3
ENSG00000160218	21	45432200	45526433	175	10	3974	1.3834	0.083277	TRAPPC10
ENSG00000122756	9	34551430	34590121	113	18	3974	1.3831	0.083314	CNTFR
ENSG00000181074	11	5775923	5776959	6	2	3974	1.382	0.083492	OR52N4
ENSG00000128513	7	124462440	124570037	289	8	3974	1.3815	0.083559	POT1
ENSG00000114850	3	156257929	156272973	44	6	3974	1.3808	0.083674	SSR3
ENSG00000205857	12	7917812	7926717	12	5	3974	1.3807	0.083687	NANOGNB
ENSG00000170950	6	49753366	49755053	1	1	3974	1.3801	0.08378	PGK2
ENSG00000120049	10	103585731	103603677	24	8	3974	1.3799	0.083807	KCNIP2
ENSG00000176095	3	49761727	49823975	85	9	3974	1.3798	0.083823	IP6K1
ENSG00000122180	1	203052260	203055164	11	5	3974	1.3796	0.083855	MYOG
ENSG00000176101	9	140083099	140084822	4	1	3974	1.3795	0.083877	SSNA1
ENSG00000131471	17	41003201	41010147	4	2	3974	1.3787	0.084001	AOC3
ENSG00000187024	9	130455257	130487152	25	6	3974	1.3778	0.084131	PTRH1
ENSG00000176155	17	80059336	80170706	444	8	3974	1.3773	0.084205	CCDC57
ENSG00000188770	1	203463271	203477992	46	9	3974	1.377	0.084262	OPTC
ENSG00000242574	6	32902406	32908847	40	6	3974	1.3763	0.084364	HLA-DMB
ENSG00000132518	17	7905912	7923657	40	12	3974	1.3759	0.084434	GUCY2D
ENSG00000089486	16	4560676	4588829	65	7	3974	1.3758	0.084437	CDIP1
ENSG00000167447	17	57286761	57292608	6	3	3974	1.3756	0.084469	SMG8
ENSG00000163644	4	89178772	89205921	32	7	3974	1.3754	0.084509	PPM1K
ENSG00000197019	19	40927499	40931932	7	2	3974	1.3753	0.084524	SERTAD1
ENSG00000101182	20	60711791	60718496	14	2	3974	1.3743	0.084676	PSMA7
ENSG00000164764	8	73976775	74036323	185	20	3974	1.3739	0.084734	SBSPON
ENSG00000108829	17	48452420	48474914	68	10	3974	1.3737	0.084763	LRRC59
ENSG00000001626	7	117105838	117356025	392	24	3974	1.3725	0.084952	CFTR
ENSG00000214189	19	12203078	12248050	79	12	3974	1.3725	0.084958	ZNF788
ENSG00000235169	1	3689352	3692546	12	5	3974	1.3719	0.085052	SMIM1
ENSG00000101421	20	32399110	32442172	39	8	3974	1.3703	0.085304	CHMP4B
ENSG00000167323	11	3875757	4114439	537	25	3974	1.3697	0.085396	STIM1
ENSG00000169957	16	30535325	30538142	4	2	3974	1.3696	0.085406	ZNF768
ENSG00000106290	7	99704693	99717464	21	6	3974	1.3692	0.085469	TAF6
ENSG00000185164	16	18511182	18573533	4	2	3974	1.3688	0.085524	NOMO2
ENSG00000161202	3	183873176	183891398	30	9	3974	1.3685	0.085578	DVL3
ENSG00000256797	12	10034088	10048432	37	8	3974	1.3681	0.085644	KLRF2
ENSG00000157036	3	38537618	38583652	94	11	3974	1.368	0.085659	EXOG
ENSG00000081377	9	99252523	99382112	113	20	3974	1.3679	0.085679	CDC14B
ENSG00000105855	7	20370325	20455377	310	19	3974	1.3676	0.085722	ITGB8
ENSG00000269738	9	125148344	125148928	2	1	3974	1.3674	0.085751	AL162424.1
ENSG00000175662	17	17746828	17875736	171	8	3974	1.3673	0.08576	TOM1L2
ENSG00000105392	19	48322703	48346587	159	19	3974	1.3673	0.085769	CRX
ENSG00000158869	1	161185024	161190489	17	6	3974	1.367	0.085806	FCER1G
ENSG00000175931	17	74385532	74449288	156	20	3974	1.3669	0.085827	UBE2O
ENSG00000112655	6	43044006	43129457	167	27	3974	1.3667	0.085864	PTK7
ENSG00000197965	1	167690429	167761156	186	27	3974	1.3667	0.085865	MPZL1
ENSG00000149657	20	60697517	60710434	22	4	3974	1.3664	0.085906	LSM14B
ENSG00000118690	6	109169619	109295186	312	28	3974	1.3663	0.085921	ARMC2
ENSG00000113368	5	126112315	126172712	170	24	3974	1.3661	0.08596	LMNB1
ENSG00000272741	3	195975101	196045093	161	14	3974	1.3655	0.086051	RP11-447L10.1
ENSG00000176040	3	111753690	111800116	157	22	3974	1.3654	0.086069	TMPRSS7
ENSG00000077616	11	89864683	89926062	249	15	3974	1.3651	0.086112	NAALAD2
ENSG00000156535	6	74405508	74538040	391	29	3974	1.3643	0.086237	CD109
ENSG00000088256	19	3094408	3124002	135	21	3974	1.3643	0.086241	GNA11
ENSG00000213002	8	71485681	71486671	3	1	3974	1.3638	0.086311	AC120194.1
ENSG00000003137	2	72356367	72375167	29	8	3974	1.3627	0.086482	CYP26B1
ENSG00000205307	7	100169855	100171270	1	1	3974	1.3627	0.08649	SAP25
ENSG00000148200	9	127279554	127533589	160	16	3974	1.3625	0.086513	NR6A1
ENSG00000171722	1	162342993	162346660	17	6	3974	1.3623	0.086545	C1orf111
ENSG00000084674	2	21224301	21266945	64	19	3974	1.3621	0.086589	APOB
ENSG00000257594	12	89913185	89920039	14	4	3974	1.3613	0.086702	GALNT4
ENSG00000259075	12	89913185	89920039	14	4	3974	1.3613	0.086702	POC1B-GALNT4
ENSG00000156687	8	35092975	35654068	1076	53	3974	1.3611	0.086741	UNC5D
ENSG00000148153	9	115446206	115480516	65	10	3974	1.361	0.086751	INIP
ENSG00000064195	17	48067369	48072588	21	5	3974	1.3607	0.086802	DLX3
ENSG00000177156	11	747329	765024	25	7	3974	1.3604	0.086857	TALDO1
ENSG00000176912	18	641320	658340	46	10	3974	1.36	0.086918	C18orf56
ENSG00000136866	9	115800660	115819039	35	11	3974	1.3593	0.087025	ZFP37
ENSG00000180053	8	23559964	23564111	14	4	3974	1.3585	0.087152	NKX2-6
ENSG00000139182	12	7282294	7311541	53	9	3974	1.3585	0.087159	CLSTN3
ENSG00000165029	9	107543283	107690518	563	73	3974	1.3584	0.087172	ABCA1
ENSG00000162063	16	2479395	2508855	72	6	3974	1.3584	0.087175	CCNF
ENSG00000163444	1	202976514	202993976	27	6	3974	1.3581	0.087218	TMEM183A
ENSG00000162676	1	92940319	92952433	21	5	3974	1.3579	0.087243	GFI1
ENSG00000118276	18	29202210	29265799	113	16	3974	1.3574	0.087327	B4GALT6
ENSG00000108684	17	31340105	32501983	3655	289	3974	1.357	0.087386	ASIC2
ENSG00000070413	22	19023795	19109967	335	15	3974	1.3569	0.087404	DGCR2
ENSG00000167535	12	49207577	49222724	25	12	3974	1.3567	0.087435	CACNB3
ENSG00000166889	11	59404189	59436453	39	6	3974	1.3558	0.087575	PATL1
ENSG00000226288	11	4608021	4609135	2	1	3974	1.3556	0.087611	OR52I2
ENSG00000006747	7	12610203	12693228	319	43	3974	1.3555	0.087625	SCIN
ENSG00000115657	2	220074490	220083712	9	4	3974	1.3552	0.087677	ABCB6
ENSG00000134248	1	110943871	110950564	16	5	3974	1.3549	0.087731	LAMTOR5
ENSG00000222031	2	151857734	151905288	189	21	3974	1.3549	0.087732	AC023469.1
ENSG00000234465	19	44080952	44088116	25	7	3974	1.3544	0.08781	PINLYP
ENSG00000269408	9	138150512	138151275	1	1	3974	1.3536	0.08793	AL390778.1
ENSG00000141140	17	34851477	34899284	81	13	3974	1.3531	0.088007	MYO19
ENSG00000183134	11	60618413	60623444	25	7	3974	1.3529	0.088037	PTGDR2
ENSG00000108813	17	48046334	48052321	14	3	3974	1.3529	0.08804	DLX4
ENSG00000214753	11	62480102	62494821	18	4	3974	1.3524	0.088121	HNRNPUL2
ENSG00000158856	8	21906506	21940038	120	15	3974	1.3523	0.08814	DMTN
ENSG00000105323	19	41768401	41813503	68	8	3974	1.3523	0.08814	HNRNPUL1
ENSG00000148362	9	139886870	139888436	1	1	3974	1.3513	0.0883	C9orf142
ENSG00000157654	9	112542589	112934792	1145	115	3974	1.3511	0.088333	PALM2-AKAP2
ENSG00000241978	9	112542769	112934792	1145	115	3974	1.3511	0.088333	AKAP2
ENSG00000144730	3	57124010	57204334	196	23	3974	1.3506	0.088419	IL17RD
ENSG00000213949	5	52083730	52255040	534	60	3974	1.3499	0.088522	ITGA1
ENSG00000108557	17	17584787	17714767	187	27	3974	1.3499	0.088527	RAI1
ENSG00000157916	1	2323267	2336883	33	10	3974	1.3493	0.088624	RER1
ENSG00000171798	10	134973951	135039916	253	21	3974	1.349	0.088668	KNDC1
ENSG00000169217	16	30362087	30366682	5	3	3974	1.3482	0.088797	CD2BP2
ENSG00000205078	16	77233294	77247112	68	11	3974	1.3481	0.088807	SYCE1L
ENSG00000137100	9	34613548	34620515	5	2	3974	1.3481	0.088815	DCTN3
ENSG00000140455	15	63796793	63886839	222	23	3974	1.3477	0.088872	USP3
ENSG00000132031	2	20191872	20212455	45	11	3974	1.3476	0.088899	MATN3
ENSG00000205177	11	33719807	33722347	15	7	3974	1.3472	0.088958	C11orf91
ENSG00000177455	16	28943260	28950667	8	4	3974	1.3472	0.08896	CD19
ENSG00000102575	19	11685475	11689823	10	3	3974	1.3471	0.08897	ACP5
ENSG00000139190	12	6571403	6580153	29	6	3974	1.3471	0.088974	VAMP1
ENSG00000183060	15	100255902	100273766	56	12	3974	1.3467	0.089033	LYSMD4
ENSG00000108587	17	28804380	28854610	56	9	3974	1.3465	0.089063	GOSR1
ENSG00000138185	10	97471536	97637023	465	25	3974	1.3465	0.089078	ENTPD1
ENSG00000132825	20	58511894	58515352	1	1	3974	1.3458	0.08919	PPP1R3D
ENSG00000103150	16	83932731	83949787	91	9	3974	1.3455	0.089232	MLYCD
ENSG00000115685	2	242088991	242123067	81	12	3974	1.3452	0.089276	PPP1R7
ENSG00000255298	11	124134723	124135763	10	4	3974	1.3452	0.089282	OR8G5
ENSG00000267710	19	56784138	56821819	107	18	3974	1.345	0.089315	AC006116.20
ENSG00000101605	18	3066805	3220106	584	63	3974	1.3439	0.08949	MYOM1
ENSG00000148908	10	121259340	121302220	128	22	3974	1.3438	0.089508	RGS10
ENSG00000125741	19	46030685	46105470	188	35	3974	1.3438	0.089514	OPA3
ENSG00000257949	17	73975301	73996667	56	13	3974	1.3437	0.08952	TEN1
ENSG00000151360	2	3705785	3750261	166	21	3974	1.3432	0.089611	ALLC
ENSG00000235608	4	1396720	1400119	4	2	3974	1.343	0.089633	NKX1-1
ENSG00000095970	6	41126244	41130924	2	1	3974	1.3424	0.089726	TREM2
ENSG00000069345	16	46989299	47007699	15	6	3974	1.3422	0.089767	DNAJA2
ENSG00000187260	7	151072995	151107813	127	32	3974	1.342	0.089795	WDR86
ENSG00000011332	19	38701646	38720354	54	11	3974	1.3418	0.089833	DPF1
ENSG00000181195	8	57349233	57359293	33	7	3974	1.3409	0.08998	PENK
ENSG00000108107	19	55896713	55914612	81	17	3974	1.3395	0.090196	RPL28
ENSG00000088035	1	63833261	63904233	147	18	3974	1.3395	0.090207	ALG6
ENSG00000198466	19	58361225	58376480	45	9	3974	1.3378	0.090483	ZNF587
ENSG00000171234	4	69917081	69978705	338	10	3974	1.3374	0.090539	UGT2B7
ENSG00000154832	18	47808713	47814674	10	4	3974	1.3373	0.090565	CXXC1
ENSG00000196290	2	201754050	201768655	12	3	3974	1.3372	0.090586	NIF3L1
ENSG00000164830	8	107282473	107764922	1257	62	3974	1.3368	0.09064	OXR1
ENSG00000154760	17	33762115	33775856	40	11	3974	1.3366	0.090675	SLFN13
ENSG00000015676	7	44418720	44530479	222	10	3974	1.3366	0.090684	NUDCD3
ENSG00000181991	15	89010684	89022222	7	4	3974	1.3353	0.090886	MRPS11
ENSG00000125450	17	73201754	73231853	43	6	3974	1.3345	0.091012	NUP85
ENSG00000107819	10	102790991	102800998	17	9	3974	1.3343	0.091046	SFXN3
ENSG00000126226	13	113831891	113863029	42	7	3974	1.3342	0.091075	PCID2
ENSG00000111834	6	116937642	116954148	46	10	3974	1.3326	0.091332	RSPH4A
ENSG00000141577	17	79163393	79196799	141	24	3974	1.3324	0.091371	AZI1
ENSG00000178789	17	72517313	72527613	26	4	3974	1.3321	0.091409	CD300LB
ENSG00000268040	21	47347679	47352477	14	4	3974	1.3318	0.091455	PRED62
ENSG00000107566	10	101909851	101948091	76	10	3974	1.3318	0.09146	ERLIN1
ENSG00000164691	6	159455500	159466184	38	6	3974	1.3318	0.091466	TAGAP
ENSG00000263155	15	57884139	57977562	286	29	3974	1.3314	0.091527	MYZAP
ENSG00000268941	20	57209828	57210772	5	2	3974	1.3314	0.091528	MGC4294
ENSG00000145194	3	183967438	184010819	84	14	3974	1.3313	0.091549	ECE2
ENSG00000271271	4	70454135	70505360	215	20	3974	1.3309	0.091619	UGT2A2
ENSG00000166164	16	50347398	50402845	117	15	3974	1.3304	0.091693	BRD7
ENSG00000152611	5	35904397	35938881	109	14	3974	1.3302	0.091725	CAPSL
ENSG00000127533	19	16999671	17003417	9	4	3974	1.3298	0.091791	F2RL3
ENSG00000110693	11	15987995	16761138	1272	53	3974	1.3295	0.091834	SOX6
ENSG00000080298	9	3218297	3526004	655	37	3974	1.3288	0.091953	RFX3
ENSG00000258875	14	91709103	91717426	32	4	3974	1.3285	0.092003	CTD-2547L24.3
ENSG00000138814	4	101944566	102269435	698	47	3974	1.3284	0.092017	PPP3CA
ENSG00000125247	13	101256181	101327347	204	16	3974	1.3277	0.092141	TMTC4
ENSG00000197416	8	82437216	82443613	31	6	3974	1.3275	0.09217	FABP12
ENSG00000142606	1	2522078	2564481	145	9	3974	1.3275	0.092178	MMEL1
ENSG00000101695	18	29598335	29653176	117	20	3974	1.3273	0.092198	RNF125
ENSG00000106483	7	37945543	38065297	468	51	3974	1.3272	0.092215	SFRP4
ENSG00000164129	4	164265091	164273086	23	5	3974	1.3271	0.092244	NPY5R
ENSG00000151292	5	122847793	122952739	160	14	3974	1.3268	0.092279	CSNK1G3
ENSG00000126653	17	28442539	28513493	97	8	3974	1.3264	0.092354	NSRP1
ENSG00000165272	9	33441152	33447609	17	7	3974	1.3263	0.092373	AQP3
ENSG00000170379	7	143318043	143427502	11	4	3974	1.3254	0.092517	FAM115C
ENSG00000138182	10	91461367	91534700	214	10	3974	1.3254	0.09252	KIF20B
ENSG00000092853	1	36185819	36235568	51	7	3974	1.325	0.092589	CLSPN
ENSG00000086570	5	150883654	150948505	204	35	3974	1.3249	0.092608	FAT2
ENSG00000105270	19	36505562	36524245	34	13	3974	1.3249	0.092609	CLIP3
ENSG00000172350	11	119019722	119033360	22	5	3974	1.3238	0.092793	ABCG4
ENSG00000107862	10	104005289	104142656	190	23	3974	1.3235	0.092827	GBF1
ENSG00000113734	5	172571445	172591390	52	12	3974	1.3233	0.092871	BNIP1
ENSG00000143224	1	161136200	161147803	16	5	3974	1.3231	0.092893	PPOX
ENSG00000185304	2	88055474	88285309	24	12	3974	1.3231	0.092897	RGPD2
ENSG00000152894	6	128289924	128841870	965	69	3974	1.3231	0.092899	PTPRK
ENSG00000138079	2	44502599	44548633	106	13	3974	1.3229	0.092936	SLC3A1
ENSG00000142039	19	41816094	41830788	25	3	3974	1.3228	0.09295	CCDC97
ENSG00000142539	19	50919056	50931666	46	14	3974	1.3226	0.092976	CTD-2545M3.6
ENSG00000155011	4	107842959	108204963	832	83	3974	1.3219	0.093101	DKK2
ENSG00000158406	6	26281283	26285762	12	4	3974	1.3208	0.093281	HIST1H4H
ENSG00000185988	19	1524073	1535455	53	11	3974	1.3207	0.093296	PLK5
ENSG00000160856	1	157644111	157670647	43	8	3974	1.3195	0.093503	FCRL3
ENSG00000167671	19	4444996	4457819	38	8	3974	1.3193	0.093533	UBXN6
ENSG00000007171	17	26083792	26127525	111	19	3974	1.3189	0.093603	NOS2
ENSG00000104967	19	46436992	46476804	71	16	3974	1.3188	0.093618	NOVA2
ENSG00000070423	19	647526	663277	54	18	3974	1.3186	0.093647	RNF126
ENSG00000244025	21	31863782	31864275	1	1	3974	1.3186	0.09365	KRTAP19-3
ENSG00000224531	6	11094266	11138964	162	16	3974	1.3183	0.0937	SMIM13
ENSG00000103353	16	23568392	23585710	47	8	3974	1.3182	0.093714	UBFD1
ENSG00000136542	2	158114110	158170723	157	15	3974	1.3174	0.093849	GALNT5
ENSG00000065613	10	105726959	105788991	169	13	3974	1.3168	0.093954	SLK
ENSG00000221978	1	1321091	1334708	18	8	3974	1.3156	0.094148	CCNL2
ENSG00000171014	11	123810250	123811344	2	1	3974	1.3156	0.094152	OR4D5
ENSG00000229453	3	48348336	48369831	41	2	3974	1.3154	0.094192	SPINK8
ENSG00000089351	19	35485688	35517375	98	11	3974	1.3153	0.094205	GRAMD1A
ENSG00000244187	9	139685807	139687709	7	3	3974	1.3149	0.094266	TMEM141
ENSG00000172985	2	109745804	110262207	1125	74	3974	1.3146	0.094326	SH3RF3
ENSG00000112576	6	41902671	42018095	332	48	3974	1.3141	0.094399	CCND3
ENSG00000205593	22	50747459	50765489	68	12	3974	1.3141	0.094403	DENND6B
ENSG00000138722	4	90800683	90875780	180	20	3974	1.3136	0.094496	MMRN1
ENSG00000117335	1	207925402	207968858	93	11	3974	1.3131	0.094582	CD46
ENSG00000112276	6	105544697	105585049	119	12	3974	1.3129	0.094615	BVES
ENSG00000137714	11	110300607	110335605	110	10	3974	1.3123	0.094714	FDX1
ENSG00000186038	3	183814852	183824783	22	7	3974	1.3121	0.094748	HTR3E
ENSG00000264668	8	144329280	144358573	83	8	3974	1.312	0.094767	ZFP41
ENSG00000116652	1	64014588	64015405	2	1	3974	1.3119	0.094779	DLEU2L
ENSG00000168386	3	99548985	99833357	346	22	3974	1.3116	0.094819	FILIP1L
ENSG00000203783	1	153190060	153191793	4	1	3974	1.3116	0.094834	PRR9
ENSG00000135090	12	118587606	118810750	405	22	3974	1.311	0.094927	TAOK3
ENSG00000222009	1	45274154	45281257	12	3	3974	1.3109	0.094938	BTBD19
ENSG00000196352	1	207494853	207534311	77	8	3974	1.3104	0.095025	CD55
ENSG00000168038	3	41288090	42003922	2049	40	3974	1.3102	0.09506	ULK4
ENSG00000161911	6	41117080	41122075	5	1	3974	1.3101	0.095074	TREML1
ENSG00000111832	6	116892530	116918838	63	12	3974	1.3098	0.095136	RWDD1
ENSG00000004948	7	93053799	93204042	385	32	3974	1.3093	0.095219	CALCR
ENSG00000080573	19	10070237	10121147	266	31	3974	1.3092	0.095227	COL5A3
ENSG00000166006	12	75433857	75603648	433	35	3974	1.3092	0.095241	KCNC2
ENSG00000205517	19	11495017	11530018	83	9	3974	1.309	0.095269	RGL3
ENSG00000176058	9	140086069	140098645	10	2	3974	1.3085	0.095347	TPRN
ENSG00000168101	16	4743695	4745860	2	1	3974	1.3077	0.095479	NUDT16L1
ENSG00000164619	7	33944523	34195484	490	57	3974	1.3075	0.095522	BMPER
ENSG00000171617	5	73923234	73937249	29	6	3974	1.3073	0.09556	ENC1
ENSG00000111911	6	126277927	126301387	31	4	3974	1.3066	0.095671	HINT3
ENSG00000101544	18	77866915	77905406	126	12	3974	1.3066	0.095673	ADNP2
ENSG00000143771	1	224544552	224567161	37	5	3974	1.3065	0.095687	CNIH4
ENSG00000168434	16	23399814	23464501	105	12	3974	1.3064	0.095709	COG7
ENSG00000235194	14	23764852	23772057	8	4	3974	1.3063	0.095724	PPP1R3E
ENSG00000152484	13	27640293	27746033	261	22	3974	1.3062	0.095748	USP12
ENSG00000269404	19	50922195	50934570	45	13	3974	1.3061	0.095752	SPIB
ENSG00000120156	9	27109139	27230173	615	69	3974	1.3059	0.09579	TEK
ENSG00000156650	10	76585340	76792380	236	20	3974	1.3059	0.095801	KAT6B
ENSG00000204365	10	29135337	29170827	163	16	3974	1.3056	0.09584	C10orf126
ENSG00000126062	3	50392180	50397041	2	1	3974	1.3056	0.095848	TMEM115
ENSG00000140367	15	76135622	76193419	93	11	3974	1.305	0.095944	UBE2Q2
ENSG00000112343	6	25963030	25987384	41	13	3974	1.305	0.095955	TRIM38
ENSG00000181004	4	123653857	123666098	30	5	3974	1.3049	0.095965	BBS12
ENSG00000173432	11	18287721	18291524	9	3	3974	1.3044	0.096047	SAA1
ENSG00000120709	5	137667624	137685416	38	9	3974	1.3042	0.096079	FAM53C
ENSG00000112186	6	17393447	17558023	388	39	3974	1.3041	0.096104	CAP2
ENSG00000198286	7	2945775	3083579	571	80	3974	1.304	0.096112	CARD11
ENSG00000088448	13	111530887	111567416	96	9	3974	1.3035	0.096199	ANKRD10
ENSG00000080345	2	152266397	152364527	191	21	3974	1.3034	0.096223	RIF1
ENSG00000133863	8	30689060	30748122	137	13	3974	1.303	0.096295	TEX15
ENSG00000059573	10	97365696	97416463	182	24	3974	1.3029	0.096301	ALDH18A1
ENSG00000148602	10	85991349	86001217	29	5	3974	1.3023	0.096409	LRIT1
ENSG00000233538	2	232316906	232317864	3	2	3974	1.3017	0.096505	AC017104.2
ENSG00000160883	5	176307870	176326333	55	19	3974	1.3011	0.096611	HK3
ENSG00000115539	2	101179152	101193197	41	7	3974	1.3009	0.096655	PDCL3
ENSG00000151726	4	185676749	185747972	224	29	3974	1.3008	0.096659	ACSL1
ENSG00000153207	1	247002400	247095280	177	22	3974	1.3005	0.096709	AHCTF1
ENSG00000145331	4	100467866	100485189	64	11	3974	1.3001	0.096791	TRMT10A
ENSG00000130748	19	47549165	47551888	7	3	3974	1.2999	0.096826	TMEM160
ENSG00000214517	11	73882144	73965748	133	11	3974	1.2988	0.09701	PPME1
ENSG00000155099	8	92006024	92053292	87	12	3974	1.2986	0.097044	TMEM55A
ENSG00000139793	13	97873688	98046374	329	30	3974	1.2981	0.097123	MBNL2
ENSG00000050393	6	13786789	13814800	51	15	3974	1.2972	0.097274	MCUR1
ENSG00000174032	13	45967451	45992590	47	9	3974	1.2967	0.097369	SLC25A30
ENSG00000167194	16	30034655	30039057	6	4	3974	1.296	0.097486	C16orf92
ENSG00000196150	8	146076632	146127553	75	9	3974	1.2959	0.097513	ZNF250
ENSG00000137875	15	52401460	52404972	12	2	3974	1.2951	0.097651	BCL2L10
ENSG00000268730	15	99859300	99859828	1	1	3974	1.2947	0.09772	AC022819.2
ENSG00000167861	17	72946838	72969261	40	11	3974	1.2945	0.097745	HID1
ENSG00000198467	9	35681989	35691017	23	7	3974	1.2945	0.097746	TPM2
ENSG00000049245	1	7831329	7841492	34	9	3974	1.2943	0.097788	VAMP3
ENSG00000128408	22	45809572	45828376	50	5	3974	1.2941	0.097814	RIBC2
ENSG00000048471	16	12070594	12668146	2518	122	3974	1.2939	0.097851	SNX29
ENSG00000065970	12	8185299	8208099	41	9	3974	1.2926	0.09807	FOXJ2
ENSG00000183748	10	17851362	17953178	16	9	3974	1.2926	0.098075	MRC1L1
ENSG00000002330	11	64037302	64052176	18	7	3974	1.2919	0.098198	BAD
ENSG00000167118	9	131133598	131153015	30	7	3974	1.2919	0.098203	URM1
ENSG00000184156	8	133133108	133493200	1198	95	3974	1.2915	0.098259	KCNQ3
ENSG00000081059	5	133450402	133487556	75	12	3974	1.2912	0.098313	TCF7
ENSG00000188511	22	49808176	50051190	950	83	3974	1.2909	0.098369	C22orf34
ENSG00000112599	6	42152139	42162654	50	5	3974	1.2908	0.098384	GUCA1B
ENSG00000206260	3	138722804	138725110	4	2	3974	1.2904	0.09846	PRR23A
ENSG00000048544	6	42174539	42185603	48	4	3974	1.2903	0.098473	MRPS10
ENSG00000115317	2	74756504	74760472	4	2	3974	1.2898	0.098552	HTRA2
ENSG00000134709	1	60280458	60342050	128	18	3974	1.289	0.098692	HOOK1
ENSG00000075884	2	143848931	144525921	1479	94	3974	1.288	0.098876	ARHGAP15
ENSG00000137075	9	36336393	36487545	213	29	3974	1.2876	0.098942	RNF38
ENSG00000181392	19	36494209	36499695	10	4	3974	1.2868	0.099079	SYNE4
ENSG00000168333	8	49966870	49988649	36	6	3974	1.2868	0.099085	C8orf22
ENSG00000176108	17	78965398	78983317	71	11	3974	1.2867	0.099108	CHMP6
ENSG00000144040	2	73169165	73302747	241	21	3974	1.2866	0.099112	SFXN5
ENSG00000159784	7	143050493	143059863	12	6	3974	1.2865	0.099137	FAM131B
ENSG00000029534	8	41510739	41754280	724	73	3974	1.2863	0.099163	ANK1
ENSG00000130762	1	3370990	3397677	90	12	3974	1.2859	0.099242	ARHGEF16
ENSG00000128596	7	128430811	128462186	65	6	3974	1.2859	0.099247	CCDC136
ENSG00000187461	6	13469513	13486415	30	8	3974	1.2856	0.099288	AL583828.1
ENSG00000118557	16	72146056	72210777	158	20	3974	1.2854	0.099324	PMFBP1
ENSG00000047662	4	17630929	17783135	364	13	3974	1.2847	0.099445	FAM184B
ENSG00000079263	2	231067826	231223762	433	32	3974	1.2843	0.099517	SP140
ENSG00000162244	3	52027616	52029958	3	2	3974	1.2841	0.099562	RPL29
ENSG00000157429	16	71498453	71598992	168	26	3974	1.284	0.099579	ZNF19
ENSG00000101558	18	9913999	9960018	126	21	3974	1.2839	0.099588	VAPA
ENSG00000105329	19	41807492	41859816	100	16	3974	1.2838	0.09961	TGFB1
ENSG00000168904	15	99791567	99930934	414	27	3974	1.2834	0.099683	LRRC28
ENSG00000186965	21	31859362	31859755	1	1	3974	1.2833	0.09969	KRTAP19-2
ENSG00000081803	7	121958481	122526813	1266	61	3974	1.2829	0.099759	CADPS2
ENSG00000133275	19	1941188	1981337	151	18	3974	1.2825	0.099839	CSNK1G2
ENSG00000180398	2	47129009	47168994	156	17	3974	1.2823	0.09987	MCFD2
ENSG00000177646	3	128598439	128634910	89	12	3974	1.2821	0.099912	ACAD9
ENSG00000171150	2	46926091	46990268	224	25	3974	1.2815	0.10001	SOCS5
ENSG00000132570	5	134240596	134343649	132	23	3974	1.2813	0.10004	PCBD2
ENSG00000130813	19	10196798	10203928	9	3	3974	1.2807	0.10014	C19orf66
ENSG00000169592	16	30006615	30017114	24	5	3974	1.2803	0.10021	INO80E
ENSG00000117472	1	46640745	46651630	10	3	3974	1.2797	0.10033	TSPAN1
ENSG00000179715	12	47473386	47630443	453	45	3974	1.2794	0.10037	PCED1B
ENSG00000183597	22	20004537	20053449	159	24	3974	1.2793	0.10039	TANGO2
ENSG00000204514	19	58360099	58400442	92	12	3974	1.2792	0.10042	ZNF814
ENSG00000139318	12	89741009	89747048	24	6	3974	1.2787	0.1005	DUSP6
ENSG00000173610	4	70454135	70518965	269	18	3974	1.2787	0.10051	UGT2A1
ENSG00000054796	20	55904815	55919050	33	3	3974	1.2784	0.10055	SPO11
ENSG00000094755	5	170190354	170241051	186	29	3974	1.2781	0.10061	GABRP
ENSG00000184428	8	144386554	144442149	179	17	3974	1.2781	0.10061	TOP1MT
ENSG00000141946	19	57645464	57656570	47	9	3974	1.2778	0.10066	ZIM3
ENSG00000180745	10	129676105	129691211	45	15	3974	1.2777	0.10067	CLRN3
ENSG00000169710	17	80036214	80056208	51	13	3974	1.2775	0.10071	FASN
ENSG00000100721	14	96176304	96180533	9	3	3974	1.2774	0.10074	TCL1A
ENSG00000268550	19	14834747	14835121	2	1	3974	1.2773	0.10075	AC090427.1
ENSG00000204316	17	73894724	73905899	20	6	3974	1.2768	0.10083	MRPL38
ENSG00000120211	9	5231419	5235304	6	2	3974	1.2766	0.10087	INSL4
ENSG00000082068	5	37379314	37753537	722	25	3974	1.2762	0.10093	WDR70
ENSG00000132849	1	62208149	62629592	1257	82	3974	1.276	0.10098	INADL
ENSG00000163607	3	112709765	112733907	52	12	3974	1.275	0.10116	GTPBP8
ENSG00000119714	14	91698876	91720269	69	7	3974	1.2748	0.10118	GPR68
ENSG00000115307	2	74753772	74757066	3	1	3974	1.2742	0.1013	AUP1
ENSG00000185477	4	90157537	90229161	191	29	3974	1.2735	0.10141	GPRIN3
ENSG00000070748	10	50817141	50901925	224	39	3974	1.2735	0.10142	CHAT
ENSG00000069248	1	229577045	229644103	129	7	3974	1.2732	0.10147	NUP133
ENSG00000272195	1	245132652	245134390	4	2	3974	1.2732	0.10147	RP11-156E8.1
ENSG00000173699	2	231860836	231889770	157	15	3974	1.2732	0.10147	SPATA3
ENSG00000247596	3	52262626	52273276	26	7	3974	1.273	0.10152	TWF2
ENSG00000168216	6	70385694	70507003	304	9	3974	1.2727	0.10156	LMBRD1
ENSG00000197851	7	96110938	96132835	44	10	3974	1.2726	0.10157	C7orf76
ENSG00000217236	2	175199674	175203220	15	5	3974	1.2719	0.10171	SP9
ENSG00000147408	8	19261672	19615540	1397	90	3974	1.271	0.10186	CSGALNACT1
ENSG00000125378	14	54416454	54425479	20	6	3974	1.2706	0.10194	BMP4
ENSG00000120686	13	38923986	38937140	21	3	3974	1.2705	0.10196	UFM1
ENSG00000064393	7	139246316	139477577	433	47	3974	1.2704	0.10197	HIPK2
ENSG00000215252	15	34817408	34880704	75	10	3974	1.2703	0.10199	GOLGA8B
ENSG00000248050	8	110656344	110660313	9	5	3974	1.2701	0.10203	RP11-422N16.3
ENSG00000175073	8	67540722	67579452	48	6	3974	1.27	0.10204	VCPIP1
ENSG00000069849	3	141594966	141645356	173	19	3974	1.27	0.10205	ATP1B3
ENSG00000120693	13	37418968	37494902	171	26	3974	1.2699	0.10205	SMAD9
ENSG00000181444	7	149461271	149470568	25	6	3974	1.2699	0.10207	ZNF467
ENSG00000101446	20	44141101	44144264	5	2	3974	1.2697	0.1021	SPINT3
ENSG00000204852	12	111051832	111087235	38	10	3974	1.2693	0.10217	TCTN1
ENSG00000163751	3	148583043	148614983	85	11	3974	1.2689	0.10223	CPA3
ENSG00000139192	12	6560856	6575683	46	5	3974	1.2688	0.10225	TAPBPL
ENSG00000003147	7	8152814	8302317	584	69	3974	1.2687	0.10228	ICA1
ENSG00000183475	15	101142739	101191910	121	19	3974	1.2686	0.10229	ASB7
ENSG00000148841	10	106071894	106098162	57	10	3974	1.2686	0.1023	ITPRIP
ENSG00000101412	20	32263489	32274210	18	10	3974	1.2684	0.10234	E2F1
ENSG00000266202	17	26125832	26220391	173	18	3974	1.2682	0.10237	RP1-66C13.4
ENSG00000154438	7	117003276	117068177	78	12	3974	1.2681	0.10238	ASZ1
ENSG00000180872	6	50011288	50016364	14	6	3974	1.2679	0.10242	DEFB112
ENSG00000104936	19	46272975	46285810	16	4	3974	1.2672	0.10253	DMPK
ENSG00000112773	6	82201156	82462491	699	46	3974	1.2669	0.1026	FAM46A
ENSG00000130347	6	107018903	107077373	215	15	3974	1.2662	0.10272	RTN4IP1
ENSG00000119401	9	119449581	119463579	26	6	3974	1.2662	0.10272	TRIM32
ENSG00000270386	4	70454912	70518967	268	18	3974	1.2661	0.10274	UGT2A1
ENSG00000140678	16	31366455	31394318	44	16	3974	1.2656	0.10282	ITGAX
ENSG00000183153	17	38517235	38520067	6	2	3974	1.2655	0.10285	GJD3
ENSG00000116918	1	231664399	231702270	48	13	3974	1.2654	0.10286	TSNAX
ENSG00000166833	11	19372271	20143144	2273	232	3974	1.2652	0.10291	NAV2
ENSG00000136213	7	2443223	2474242	57	10	3974	1.265	0.10293	CHST12
ENSG00000222012	7	157406715	157411457	13	4	3974	1.2642	0.10308	AC005481.5
ENSG00000173264	11	64037534	64056972	23	10	3974	1.2639	0.10312	GPR137
ENSG00000102796	13	52342129	52378293	59	17	3974	1.264	0.10312	DHRS12
ENSG00000149658	20	61826781	61847586	46	7	3974	1.2638	0.10315	YTHDF1
ENSG00000183735	12	64845660	64895888	94	15	3974	1.2636	0.10319	TBK1
ENSG00000112494	6	167684657	167729507	216	32	3974	1.2635	0.1032	UNC93A
ENSG00000214655	10	75545340	75561551	8	4	3974	1.2633	0.10324	ZSWIM8
ENSG00000152779	10	91190051	91316398	331	42	3974	1.263	0.1033	SLC16A12
ENSG00000197497	19	53662466	53696639	108	17	3974	1.2621	0.10345	ZNF665
ENSG00000184954	12	55862984	55863922	3	2	3974	1.262	0.10348	OR6C70
ENSG00000176681	17	44370099	44415160	1	1	3974	1.2619	0.1035	LRRC37A
ENSG00000203963	1	67557848	67697536	425	33	3974	1.2614	0.10358	C1orf141
ENSG00000099804	19	531714	542097	58	11	3974	1.2613	0.10359	CDC34
ENSG00000129493	14	31760994	31889788	180	17	3974	1.2613	0.1036	HEATR5A
ENSG00000188613	10	120789228	120793854	3	2	3974	1.2613	0.10361	NANOS1
ENSG00000216490	19	18283972	18288927	14	3	3974	1.2612	0.10361	IFI30
ENSG00000165152	9	104235453	104295819	203	30	3974	1.2611	0.10363	TMEM246
ENSG00000157870	1	2517930	2522908	11	5	3974	1.2611	0.10364	FAM213B
ENSG00000149124	11	58407899	58499447	324	25	3974	1.2595	0.10393	GLYAT
ENSG00000110987	12	122457328	122499948	108	23	3974	1.2594	0.10394	BCL7A
ENSG00000173369	1	22979255	22988031	24	5	3974	1.2593	0.10395	C1QB
ENSG00000103184	16	5008318	5069159	247	30	3974	1.2594	0.10395	SEC14L5
ENSG00000176248	9	140069236	140082989	27	3	3974	1.2592	0.10398	ANAPC2
ENSG00000186642	11	72287185	72385635	261	26	3974	1.2591	0.104	PDE2A
ENSG00000198390	21	31768392	31769136	1	1	3974	1.2591	0.104	KRTAP13-1
ENSG00000196781	9	84198598	84304220	324	69	3974	1.2587	0.10407	TLE1
ENSG00000143198	1	165600098	165631033	135	21	3974	1.2576	0.10426	MGST3
ENSG00000169347	16	20320894	20339130	51	12	3974	1.2571	0.10435	GP2
ENSG00000176919	9	139839698	139841426	10	3	3974	1.2567	0.10444	C8G
ENSG00000173406	1	57460451	59012406	4475	270	3974	1.2558	0.1046	DAB1
ENSG00000187720	15	71389291	72075722	2127	162	3974	1.2536	0.105	THSD4
ENSG00000106789	9	100883257	100954922	244	47	3974	1.2534	0.10502	CORO2A
ENSG00000183741	22	39257455	39268319	19	7	3974	1.2533	0.10505	CBX6
ENSG00000234719	16	12021230	12070500	133	17	3974	1.2531	0.10508	RP11-166B2.1
ENSG00000060971	3	38144620	38178733	49	14	3974	1.2529	0.10511	ACAA1
ENSG00000157404	4	55524085	55606881	183	27	3974	1.2517	0.10534	KIT
ENSG00000266208	17	38516907	38520945	10	2	3974	1.2515	0.10537	CTD-2267D19.3
ENSG00000034971	1	171604557	171621823	69	12	3974	1.2514	0.1054	MYOC
ENSG00000053918	11	2465914	2870339	1126	155	3974	1.25	0.10564	KCNQ1
ENSG00000221890	22	39214457	39239987	73	11	3974	1.2498	0.10569	NPTXR
ENSG00000161328	11	537527	554916	86	16	3974	1.2492	0.10579	LRRC56
ENSG00000163466	2	219081817	219119079	66	9	3974	1.2492	0.1058	ARPC2
ENSG00000122406	1	93297582	93307481	9	3	3974	1.2491	0.10582	RPL5
ENSG00000100359	22	40766595	40806293	52	7	3974	1.249	0.10583	SGSM3
ENSG00000130159	19	11616731	11639989	50	8	3974	1.2487	0.10589	ECSIT
ENSG00000153832	2	230787018	230877825	130	21	3974	1.2475	0.1061	FBXO36
ENSG00000131732	5	80597409	80609116	30	7	3974	1.246	0.10638	ZCCHC9
ENSG00000163827	3	46556913	46621589	234	24	3974	1.2455	0.10648	LRRC2
ENSG00000125895	20	1161205	1166059	11	8	3974	1.2453	0.10651	TMEM74B
ENSG00000129625	5	112212084	112258236	142	12	3974	1.2451	0.10655	REEP5
ENSG00000044574	9	127997132	128003609	6	2	3974	1.2449	0.10658	HSPA5
ENSG00000170948	19	8943074	8954016	17	5	3974	1.2448	0.1066	MBD3L1
ENSG00000100364	22	45586219	45636650	190	24	3974	1.2447	0.10661	KIAA0930
ENSG00000226894	4	69054242	69083798	53	4	3974	1.2442	0.10672	TMPRSS11BNL
ENSG00000158417	2	99953816	100017789	149	18	3974	1.2441	0.10673	EIF5B
ENSG00000144278	2	154728426	155310361	1780	55	3974	1.244	0.10674	GALNT13
ENSG00000168374	3	57557090	57583947	66	9	3974	1.244	0.10674	ARF4
ENSG00000187288	3	9908398	9921938	32	6	3974	1.2434	0.10687	CIDEC
ENSG00000148572	10	64893050	64914783	41	10	3974	1.2429	0.10696	NRBF2
ENSG00000169314	22	24105208	24108048	8	4	3974	1.2428	0.10698	C22orf15
ENSG00000254636	10	124214169	124216868	16	3	3974	1.2427	0.10699	ARMS2
ENSG00000221926	17	15531274	15587625	92	17	3974	1.2426	0.10701	TRIM16
ENSG00000129038	15	74218330	74244478	114	18	3974	1.2425	0.10703	LOXL1
ENSG00000162073	16	3019246	3023490	7	3	3974	1.2424	0.10704	PAQR4
ENSG00000143363	1	150980896	151008189	68	17	3974	1.2424	0.10705	PRUNE
ENSG00000184985	4	7194265	7744554	2949	280	3974	1.2424	0.10705	SORCS2
ENSG00000186472	7	82383329	82792246	1123	48	3974	1.2423	0.10706	PCLO
ENSG00000221933	7	143771275	143772288	4	2	3974	1.2423	0.10706	OR2A25
ENSG00000141854	19	14183348	14185874	4	2	3974	1.2421	0.10711	hsa-mir-1199
ENSG00000254019	8	142264664	142266916	7	3	3974	1.2418	0.10716	RP11-10J21.3
ENSG00000183397	19	3539152	3544028	11	4	3974	1.2408	0.10734	C19orf71
ENSG00000004799	7	95212811	95225803	42	6	3974	1.2402	0.10744	PDK4
ENSG00000129152	11	17741115	17743678	5	3	3974	1.2401	0.10746	MYOD1
ENSG00000113739	5	172741716	172756506	24	7	3974	1.2398	0.10753	STC2
ENSG00000133256	4	619373	664571	147	13	3974	1.2397	0.10755	PDE6B
ENSG00000067167	8	71485677	71520622	71	11	3974	1.2397	0.10755	TRAM1
ENSG00000134363	5	52776239	52782964	11	5	3974	1.239	0.10767	FST
ENSG00000163273	2	232786530	232791113	8	3	3974	1.2384	0.10778	NPPC
ENSG00000170779	14	105475910	105487485	60	5	3974	1.2384	0.10778	CDCA4
ENSG00000140307	15	59930261	59949740	58	5	3974	1.2383	0.10781	GTF2A2
ENSG00000168301	3	58477841	58488087	15	5	3974	1.2382	0.10782	KCTD6
ENSG00000120942	1	11333263	11356106	32	5	3974	1.2379	0.10788	UBIAD1
ENSG00000116285	1	8064464	8086368	31	6	3974	1.2379	0.10789	ERRFI1
ENSG00000062716	17	57784553	57919616	206	21	3974	1.2376	0.10794	VMP1
ENSG00000205330	12	55714346	55715408	3	1	3974	1.2374	0.10798	OR6C1
ENSG00000258643	14	23776044	23794578	28	9	3974	1.2372	0.10801	BCL2L2-PABPN1
ENSG00000108312	17	42282401	42298994	24	6	3974	1.2365	0.10813	UBTF
ENSG00000178852	17	45400656	45518678	303	14	3974	1.2365	0.10814	EFCAB13
ENSG00000148334	9	130882972	130890741	6	3	3974	1.2365	0.10815	PTGES2
ENSG00000170545	12	51638342	51664674	60	8	3974	1.2361	0.1082	SMAGP
ENSG00000168743	4	106815932	106925184	345	27	3974	1.236	0.10824	NPNT
ENSG00000172478	2	241825465	241836306	78	6	3974	1.2357	0.10829	C2orf54
ENSG00000119383	9	131873229	131911225	82	3	3974	1.2356	0.1083	PPP2R4
ENSG00000197102	14	102430865	102517129	171	21	3974	1.2354	0.10834	DYNC1H1
ENSG00000157020	3	10334815	10362862	77	13	3974	1.2353	0.10835	SEC13
ENSG00000164197	5	63461671	63668696	275	17	3974	1.2351	0.10839	RNF180
ENSG00000110756	11	18300223	18343745	106	12	3974	1.2349	0.10843	HPS5
ENSG00000170890	12	120759914	120765592	12	4	3974	1.2346	0.10849	PLA2G1B
ENSG00000130725	19	59067079	59070327	7	3	3974	1.2343	0.10854	UBE2M
ENSG00000111077	12	53440753	53458156	39	11	3974	1.2342	0.10857	TENC1
ENSG00000237330	1	1006346	1009687	7	2	3974	1.2333	0.10874	RNF223
ENSG00000164751	8	77892494	77913280	48	11	3974	1.2332	0.10875	PEX2
ENSG00000107874	10	104183002	104192418	12	3	3974	1.2332	0.10876	CUEDC2
ENSG00000165449	10	61410523	61495760	220	38	3974	1.233	0.10879	SLC16A9
ENSG00000175746	15	39542885	39547046	14	4	3974	1.2327	0.10885	C15orf54
ENSG00000115806	2	171784974	171823639	83	11	3974	1.2323	0.10893	GORASP2
ENSG00000272869	5	112196885	112228776	104	9	3974	1.232	0.10898	CTC-487M23.8
ENSG00000091136	7	107564244	107643700	176	34	3974	1.2307	0.10921	LAMB1
ENSG00000126524	7	66452664	66460588	26	11	3974	1.2301	0.10932	SBDS
ENSG00000162062	16	2510081	2514964	6	4	3974	1.23	0.10935	C16orf59
ENSG00000159147	21	34931848	34961014	24	7	3974	1.2299	0.10937	DONSON
ENSG00000170876	3	14166440	14185179	37	10	3974	1.2292	0.10951	TMEM43
ENSG00000258052	12	70195449	70249143	157	19	3974	1.229	0.10954	AC025263.3
ENSG00000152760	1	67218142	67244470	73	10	3974	1.2289	0.10955	TCTEX1D1
ENSG00000170899	6	52842751	52860176	84	13	3974	1.2288	0.10957	GSTA4
ENSG00000241186	3	46616045	46668033	231	28	3974	1.2288	0.10958	TDGF1
ENSG00000185697	8	67474410	67526482	61	5	3974	1.2285	0.10963	MYBL1
ENSG00000149100	11	32605344	32627808	62	12	3974	1.2279	0.10973	EIF3M
ENSG00000196305	9	94972489	95056038	180	17	3974	1.2272	0.10987	IARS
ENSG00000072415	14	67707826	67802536	284	13	3974	1.2272	0.10987	MPP5
ENSG00000182472	19	39220827	39260544	142	15	3974	1.2272	0.10987	CAPN12
ENSG00000134030	18	46065417	46389588	1023	129	3974	1.2265	0.11001	CTIF
ENSG00000176454	15	34651106	34659479	18	8	3974	1.2264	0.11002	LPCAT4
ENSG00000128276	22	32750872	32757148	56	7	3974	1.2259	0.11012	RFPL3
ENSG00000140395	15	78570177	78592136	46	10	3974	1.2258	0.11014	WDR61
ENSG00000204532	19	56713670	56720821	36	9	3974	1.2257	0.11015	ZSCAN5C
ENSG00000111481	12	54694986	54745633	47	8	3974	1.2251	0.11027	COPZ1
ENSG00000171488	1	90098631	90235462	236	18	3974	1.2247	0.11035	LRRC8C
ENSG00000183914	17	7620672	7737062	248	35	3974	1.2247	0.11035	DNAH2
ENSG00000168824	4	4349867	4420785	279	42	3974	1.2235	0.11058	NSG1
ENSG00000127837	2	219128850	219134980	9	3	3974	1.2234	0.11059	AAMP
ENSG00000176890	18	657604	673578	54	5	3974	1.2231	0.11065	TYMS
ENSG00000204472	6	31582961	31584798	9	4	3974	1.2228	0.1107	AIF1
ENSG00000184575	12	64798130	64844907	66	12	3974	1.2227	0.11072	XPOT
ENSG00000168903	5	180415845	180433727	25	5	3974	1.2227	0.11073	BTNL3
ENSG00000136167	13	46700055	46786006	223	39	3974	1.2226	0.11074	LCP1
ENSG00000115946	2	68384976	68403370	40	6	3974	1.2223	0.1108	PNO1
ENSG00000102858	16	4666494	4740975	304	23	3974	1.2222	0.11081	MGRN1
ENSG00000166507	10	75561669	75571589	11	4	3974	1.2221	0.11083	NDST2
ENSG00000108576	17	28521337	28563020	64	11	3974	1.2221	0.11083	SLC6A4
ENSG00000108830	17	41177258	41184057	11	2	3974	1.222	0.11085	RND2
ENSG00000161203	3	183892477	183901879	22	7	3974	1.2217	0.11091	AP2M1
ENSG00000174684	11	66112843	66115163	1	1	3974	1.2212	0.111	B3GNT1
ENSG00000157823	15	90373831	90437574	132	13	3974	1.2207	0.1111	AP3S2
ENSG00000095321	9	131857089	131873468	25	3	3974	1.2202	0.11119	CRAT
ENSG00000121005	8	75896750	75946793	154	20	3974	1.2201	0.11121	CRISPLD1
ENSG00000132010	19	12203658	12251222	86	13	3974	1.2201	0.11121	ZNF20
ENSG00000137942	1	93913688	94020218	107	19	3974	1.2194	0.11135	FNBP1L
[truncated: 16,886 more rows]

## Sheet: Table S4
Table S4. Gene-set test as computed by MAGMA based on GWAS data
VARIABLE	NGENES	BETA	BETA_STD	SE	P-value	FULL_NAME
Curated_gene_sets:gargalovic...18	15	0.81509	0.022964	0.20387	3.2064e-05	Curated_gene_sets:gargalovic_response_to_oxidized_phospholipids_red_up
Curated_gene_sets:reactome_c...51	8	0.86148	0.017728	0.23052	9.3357e-05	Curated_gene_sets:reactome_chrebp_activates_metabolic_gene_expression
Curated_gene_sets:zheng_foxp...4	11	0.87114	0.02102	0.24188	0.00015865	Curated_gene_sets:zheng_foxp3_targets_in_thymus_dn
Curated_gene_sets:biocarta_m...2	7	1.0647	0.020495	0.30326	0.00022399	Curated_gene_sets:biocarta_malatex_pathway
Curated_gene_sets:chiang_liv...3	49	0.41741	0.021235	0.12024	0.00025942	Curated_gene_sets:chiang_liver_cancer_subclass_interferon_dn
GO_bp:go_cardiac_muscle_myob...	3	1.3572	0.017105	0.39299	0.00027734	GO_bp:go_cardiac_muscle_myoblast_proliferation
GO_mf:go_transferase_activit...2	5	1.2503	0.020343	0.36672	0.00032621	GO_mf:go_transferase_activity_transferring_acyl_groups_acyl_groups_converted_into_alkyl_on_transfer
Curated_gene_sets:cairo_pml_...1	12	0.86059	0.021688	0.25286	0.00033356	Curated_gene_sets:cairo_pml_targets_bound_by_myc_dn
GO_bp:go_acrosomal_vesicle_e...	5	1.3438	0.021864	0.39869	0.00037581	GO_bp:go_acrosomal_vesicle_exocytosis
GO_bp:go_coenzyme_a_metaboli...	5	1.0056	0.016361	0.31291	0.0006566	GO_bp:go_coenzyme_a_metabolic_process
GO_bp:go_vestibulocochlear_n...1	9	1.1235	0.024523	0.35117	0.00068969	GO_bp:go_vestibulocochlear_nerve_development
GO_mf:go_importin_alpha_fami...	5	1.3733	0.022343	0.44068	0.00091734	GO_mf:go_importin_alpha_family_protein_binding
GO_bp:go_activation_of_store...	5	1.3717	0.022318	0.44478	0.0010224	GO_bp:go_activation_of_store_operated_calcium_channel_activity
Curated_gene_sets:kumamoto_r...1	10	0.67079	0.015432	0.21808	0.0010511	Curated_gene_sets:kumamoto_response_to_nutlin_3a_dn
GO_bp:go_positive_regulation...348	5	1.2802	0.02083	0.41695	0.0010702	GO_bp:go_positive_regulation_of_high_voltage_gated_calcium_channel_activity
GO_bp:go_positive_regulation...721	8	0.94766	0.019502	0.30898	0.0010824	GO_bp:go_positive_regulation_of_rig_i_signaling_pathway
Curated_gene_sets:reactome_i...16	1002	0.082496	0.018492	0.027106	0.001171	Curated_gene_sets:reactome_innate_immune_system
GO_bp:go_positive_regulation...81	66	0.32656	0.019272	0.10739	0.001181	GO_bp:go_positive_regulation_of_calcium_ion_transmembrane_transport
GO_bp:go_positive_regulation...139	115	0.24738	0.019247	0.082034	0.0012841	GO_bp:go_positive_regulation_of_cell_substrate_adhesion
Curated_gene_sets:reactome_t...32	10	0.82574	0.018997	0.27577	0.0013773	Curated_gene_sets:reactome_ticam1_traf6_dependent_induction_of_tak1_complex
GO_bp:go_membrane_hyperpolar...	11	0.91896	0.022173	0.3133	0.0016799	GO_bp:go_membrane_hyperpolarization
Curated_gene_sets:reactome_c...67	98	0.24343	0.017491	0.082996	0.0016808	Curated_gene_sets:reactome_clec7a_dectin_1_signaling
GO_bp:go_negative_regulation...212	19	0.61897	0.019624	0.21153	0.0017184	GO_bp:go_negative_regulation_of_endoplasmic_reticulum_stress_induced_intrinsic_apoptotic_signaling_pathway
GO_bp:go_peripheral_nervous_...2	75	0.28667	0.018031	0.098106	0.0017407	GO_bp:go_peripheral_nervous_system_development
GO_mf:go_c2h2_zinc_finger_do...	12	0.63667	0.016045	0.21901	0.0018268	GO_mf:go_c2h2_zinc_finger_domain_binding
Curated_gene_sets:biocarta_t...16	19	0.51756	0.016409	0.17843	0.0018644	Curated_gene_sets:biocarta_tob1_pathway
Curated_gene_sets:masri_resi...2	18	0.67752	0.020908	0.23404	0.0018988	Curated_gene_sets:masri_resistance_to_tamoxifen_and_aromatase_inhibitors_up
GO_bp:go_regulation_of_prote...55	34	0.36353	0.015412	0.12615	0.0019799	GO_bp:go_regulation_of_protein_targeting_to_membrane
Curated_gene_sets:boyault_li...15	19	0.58196	0.018451	0.20335	0.0021087	Curated_gene_sets:boyault_liver_cancer_subclass_g6_dn
Curated_gene_sets:mishra_car...1	22	0.46533	0.015874	0.16268	0.0021178	Curated_gene_sets:mishra_carcinoma_associated_fibroblast_dn
Curated_gene_sets:reactome_d...75	7	0.83657	0.016104	0.29375	0.0022029	Curated_gene_sets:reactome_dna_replication_initiation
GO_bp:go_regulation_of_senso...	41	0.39624	0.018444	0.13936	0.0022354	GO_bp:go_regulation_of_sensory_perception
Curated_gene_sets:reactome_h...35	5	1.0864	0.017675	0.38242	0.0022527	Curated_gene_sets:reactome_hyaluronan_biosynthesis_and_export
Curated_gene_sets:amit_egf_r...5	59	0.30811	0.017195	0.10865	0.0022887	Curated_gene_sets:amit_egf_response_240_hela
Curated_gene_sets:reactome_f...10	131	0.20475	0.016994	0.072603	0.0024035	Curated_gene_sets:reactome_fc_epsilon_receptor_fceri_signaling
GO_bp:go_histone_h3_s10_phos...	5	1.1556	0.018801	0.41167	0.0025029	GO_bp:go_histone_h3_s10_phosphorylation
Curated_gene_sets:georges_ta...	854	0.080971	0.016826	0.02906	0.002668	Curated_gene_sets:georges_targets_of_mir192_and_mir215
GO_bp:go_multi_organism_cell...2	47	0.31115	0.015504	0.11187	0.002709	GO_bp:go_multi_organism_cellular_process
GO_bp:go_mesodermal_cell_dif...	31	0.43325	0.01754	0.15581	0.0027157	GO_bp:go_mesodermal_cell_differentiation
GO_bp:go_mesodermal_cell_fat...1	18	0.55182	0.017029	0.19918	0.0028013	GO_bp:go_mesodermal_cell_fate_commitment
GO_bp:go_negative_regulation...305	39	0.37622	0.01708	0.13634	0.0028973	GO_bp:go_negative_regulation_of_i_kappab_kinase_nf_kappab_signaling
GO_cc:go_telomere_cap_complex	13	0.59731	0.015667	0.21652	0.0029048	GO_cc:go_telomere_cap_complex
GO_bp:go_positive_regulation...120	505	0.10408	0.016792	0.037828	0.0029697	GO_bp:go_positive_regulation_of_cell_development
Curated_gene_sets:biocarta_t...5	12	0.68802	0.017339	0.25041	0.0030056	Curated_gene_sets:biocarta_tcytotoxic_pathway
Curated_gene_sets:reactome_h...36	17	0.4858	0.01457	0.17699	0.0030303	Curated_gene_sets:reactome_hyaluronan_metabolism
Curated_gene_sets:kegg_dilat...	87	0.25606	0.01734	0.093777	0.0031653	Curated_gene_sets:kegg_dilated_cardiomyopathy
GO_bp:go_kinetochore_assembly	16	0.53132	0.01546	0.19466	0.0031745	GO_bp:go_kinetochore_assembly
Curated_gene_sets:kegg_hyper...	82	0.26029	0.017115	0.095674	0.0032614	Curated_gene_sets:kegg_hypertrophic_cardiomyopathy_hcm
GO_bp:go_positive_regulation...685	30	0.35806	0.014261	0.13183	0.0033056	GO_bp:go_positive_regulation_of_protein_targeting_to_membrane
Curated_gene_sets:reactome_i...6	8	0.87041	0.017912	0.32248	0.00348	Curated_gene_sets:reactome_inactivation_of_cdc42_and_rac1
GO_bp:go_cellular_response_t...124	165	0.18833	0.017528	0.0698	0.0034896	GO_bp:go_cellular_response_to_xenobiotic_stimulus
GO_mf:go_ubiquitin_like_prot...6	95	0.21309	0.015076	0.07901	0.0035014	GO_mf:go_ubiquitin_like_protein_specific_protease_activity
Curated_gene_sets:reactome_i...72	9	0.7746	0.016907	0.28766	0.0035464	Curated_gene_sets:reactome_irak2_mediated_activation_of_tak1_complex
Curated_gene_sets:reactome_c...91	66	0.25089	0.014807	0.093195	0.0035536	Curated_gene_sets:reactome_copii_mediated_vesicle_transport
GO_bp:go_positive_regulation...497	4	1.266	0.018424	0.47105	0.0036014	GO_bp:go_positive_regulation_of_metanephric_glomerulus_development
GO_bp:go_golgi_vesicle_buddi...	77	0.23335	0.014871	0.086993	0.0036584	GO_bp:go_golgi_vesicle_budding
GO_mf:go_u1_snrnp_binding	5	0.90489	0.014723	0.33755	0.0036764	GO_mf:go_u1_snrnp_binding
GO_bp:go_xenobiotic_cataboli...	11	0.60304	0.014551	0.226	0.0038156	GO_bp:go_xenobiotic_catabolic_process
GO_cc:go_endoplasmic_reticul...12	5	0.94987	0.015455	0.35612	0.0038271	GO_cc:go_endoplasmic_reticulum_tubular_network_membrane
GO_bp:go_thymic_t_cell_selec...	21	0.47801	0.015932	0.17926	0.0038345	GO_bp:go_thymic_t_cell_selection
GO_mf:go_isoprenoid_binding	36	0.37292	0.016267	0.13996	0.0038586	GO_mf:go_isoprenoid_binding
GO_bp:go_cell_proliferation_...1	9	0.71872	0.015687	0.27006	0.003895	GO_bp:go_cell_proliferation_in_bone_marrow
GO_bp:go_hyaluronan_biosynth...	14	0.61776	0.016815	0.23219	0.0039042	GO_bp:go_hyaluronan_biosynthetic_process
GO_bp:go_regulation_of_ubiqu...2	21	0.41747	0.013914	0.15711	0.0039428	GO_bp:go_regulation_of_ubiquitin_protein_ligase_activity
GO_bp:go_dna_replication_syn...	4	0.92737	0.013496	0.349	0.003943	GO_bp:go_dna_replication_synthesis_of_rna_primer
GO_bp:go_smooth_muscle_cell_...3	55	0.31184	0.016805	0.11777	0.004053	GO_bp:go_smooth_muscle_cell_differentiation
Curated_gene_sets:aston_majo...1	151	0.17981	0.016014	0.067925	0.0040628	Curated_gene_sets:aston_major_depressive_disorder_dn
Curated_gene_sets:kegg_citra...	29	0.34178	0.013384	0.12929	0.0041064	Curated_gene_sets:kegg_citrate_cycle_tca_cycle
GO_bp:go_establishment_of_pr...8	17	0.52547	0.015759	0.19943	0.0042127	GO_bp:go_establishment_of_protein_localization_to_postsynaptic_membrane
GO_bp:go_regulation_of_unsat...	8	0.8719	0.017942	0.33408	0.0045331	GO_bp:go_regulation_of_unsaturated_fatty_acid_biosynthetic_process
Curated_gene_sets:akl_htlv1_...1	63	0.28629	0.016509	0.10984	0.0045804	Curated_gene_sets:akl_htlv1_infection_dn
Curated_gene_sets:pid_cdc42_...2	26	0.45327	0.016808	0.17407	0.0046121	Curated_gene_sets:pid_cdc42_reg_pathway
GO_bp:go_positive_regulation...121	907	0.075161	0.016072	0.028877	0.0046278	GO_bp:go_positive_regulation_of_cell_differentiation
GO_bp:go_positive_regulation...58	10	0.81238	0.01869	0.31247	0.0046673	GO_bp:go_positive_regulation_of_b_cell_differentiation
Curated_gene_sets:reactome_c...1	138	0.18609	0.01585	0.071587	0.0046729	Curated_gene_sets:reactome_c_type_lectin_receptors_clrs
Curated_gene_sets:sasson_res...4	79	0.24278	0.01567	0.093694	0.004786	Curated_gene_sets:sasson_response_to_gonadotrophins_up
GO_bp:go_fc_receptor_signali...	177	0.16374	0.015778	0.063239	0.0048144	GO_bp:go_fc_receptor_signaling_pathway
GO_bp:go_positive_regulation...643	10	0.70889	0.016309	0.27403	0.004846	GO_bp:go_positive_regulation_of_production_of_mirnas_involved_in_gene_silencing_by_mirna
GO_bp:go_cardiac_cell_develo...	80	0.23819	0.015471	0.092086	0.0048498	GO_bp:go_cardiac_cell_development
GO_bp:go_positive_regulation...772	34	0.38308	0.01624	0.14816	0.0048652	GO_bp:go_positive_regulation_of_substrate_adhesion_dependent_cell_spreading
GO_mf:go_promoter_specific_c...	45	0.29558	0.014412	0.11433	0.0048694	GO_mf:go_promoter_specific_chromatin_binding
GO_bp:go_regulation_of_hyalu...	8	0.81271	0.016724	0.31482	0.0049229	GO_bp:go_regulation_of_hyaluronan_biosynthetic_process
GO_bp:go_positive_regulation...887	50	0.29616	0.01522	0.11491	0.0049836	GO_bp:go_positive_regulation_of_wound_healing
GO_mf:go_rrna_binding	60	0.24058	0.01354	0.09346	0.0050283	GO_mf:go_rrna_binding
GO_bp:go_tongue_development	20	0.53056	0.017258	0.20619	0.0050419	GO_bp:go_tongue_development
Curated_gene_sets:odonnell_t...3	122	0.18048	0.01446	0.070164	0.0050567	Curated_gene_sets:odonnell_tfrc_targets_dn
GO_cc:go_male_pronucleus	5	1.105	0.017979	0.43106	0.0051862	GO_cc:go_male_pronucleus
GO_bp:go_positive_regulation...841	185	0.16	0.015759	0.062454	0.0052087	GO_bp:go_positive_regulation_of_transmembrane_transport
GO_cc:go_respiratory_chain_c...2	6	0.71835	0.012803	0.28051	0.0052253	GO_cc:go_respiratory_chain_complex_ii
GO_mf:go_succinate_dehydroge...	6	0.71835	0.012803	0.28051	0.0052253	GO_mf:go_succinate_dehydrogenase_activity
Curated_gene_sets:pid_erbb1_...1	104	0.21245	0.015723	0.082973	0.0052307	Curated_gene_sets:pid_erbb1_downstream_pathway
GO_bp:go_ph_elevation	6	0.89702	0.015987	0.35053	0.0052523	GO_bp:go_ph_elevation
GO_bp:go_regulation_of_prost...1	7	0.86662	0.016683	0.33871	0.0052585	GO_bp:go_regulation_of_prostaglandin_biosynthetic_process
Curated_gene_sets:liu_vmyb_t...	117	0.19297	0.015143	0.075529	0.0053151	Curated_gene_sets:liu_vmyb_targets_up
GO_bp:go_cell_migration_in_h...	14	0.60744	0.016534	0.23786	0.0053325	GO_bp:go_cell_migration_in_hindbrain
GO_bp:go_xenobiotic_metaboli...	109	0.22355	0.016935	0.087542	0.0053352	GO_bp:go_xenobiotic_metabolic_process
GO_mf:go_sphingosine_n_acylt...	7	0.88396	0.017016	0.34655	0.0053795	GO_mf:go_sphingosine_n_acyltransferase_activity
GO_bp:go_regulation_of_posts...4	60	0.28158	0.015847	0.11043	0.0053929	GO_bp:go_regulation_of_postsynaptic_membrane_neurotransmitter_receptor_levels
Curated_gene_sets:boylan_mul...5	51	0.32422	0.016827	0.12728	0.005433	Curated_gene_sets:boylan_multiple_myeloma_c_dn
GO_bp:go_fc_epsilon_receptor...	110	0.19745	0.015026	0.077576	0.0054649	GO_bp:go_fc_epsilon_receptor_signaling_pathway
Curated_gene_sets:reactome_p...24	25	0.48228	0.017537	0.1895	0.0054674	Curated_gene_sets:reactome_phase_2_plateau_phase
Curated_gene_sets:reactome_r...80	88	0.20571	0.014011	0.080956	0.0055303	Curated_gene_sets:reactome_respiratory_electron_transport
GO_bp:go_schwann_cell_migrat...	3	1.0072	0.012694	0.39706	0.0056011	GO_bp:go_schwann_cell_migration
GO_bp:go_b_1_b_cell_differen...	5	0.94476	0.015371	0.3734	0.0057044	GO_bp:go_b_1_b_cell_differentiation
Curated_gene_sets:gross_hypo...6	199	0.14745	0.015057	0.058344	0.0057532	Curated_gene_sets:gross_hypoxia_via_elk3_up
Curated_gene_sets:turjanski_...1	4	0.89162	0.012976	0.35428	0.0059268	Curated_gene_sets:turjanski_mapk11_targets
GO_bp:go_regulation_of_neuro...3	127	0.18981	0.015514	0.075543	0.0059956	GO_bp:go_regulation_of_neurological_system_process
GO_bp:go_kinetochore_organiz...	21	0.43849	0.014615	0.17467	0.006034	GO_bp:go_kinetochore_organization
GO_bp:go_copii_coated_vesicl...1	69	0.22821	0.01377	0.091133	0.0061414	GO_bp:go_copii_coated_vesicle_budding
GO_cc:go_er_ubiquitin_ligase...	5	0.79808	0.012985	0.31872	0.0061442	GO_cc:go_er_ubiquitin_ligase_complex
Curated_gene_sets:der_ifn_be...1	7	0.7742	0.014903	0.30965	0.0062102	Curated_gene_sets:der_ifn_beta_response_dn
GO_bp:go_establishment_of_pr...4	309	0.11018	0.013979	0.044083	0.0062241	GO_bp:go_establishment_of_protein_localization_to_membrane
Curated_gene_sets:lee_neural...2	139	0.18568	0.015872	0.074294	0.0062275	Curated_gene_sets:lee_neural_crest_stem_cell_up
GO_bp:go_histone_serine_phos...	11	0.59748	0.014416	0.23916	0.0062452	GO_bp:go_histone_serine_phosphorylation
GO_bp:go_very_long_chain_fat...1	4	0.84756	0.012334	0.34047	0.006403	GO_bp:go_very_long_chain_fatty_acid_catabolic_process
GO_bp:go_tricarboxylic_acid_...2	10	0.5728	0.013178	0.23034	0.0064502	GO_bp:go_tricarboxylic_acid_metabolic_process
GO_bp:go_dna_protection	5	0.79303	0.012903	0.31953	0.0065403	GO_bp:go_dna_protection
GO_cc:go_female_pronucleus	8	0.85599	0.017615	0.34682	0.006796	GO_cc:go_female_pronucleus
GO_bp:go_vocalization_behavi...	14	0.62955	0.017136	0.2552	0.0068192	GO_bp:go_vocalization_behavior
GO_bp:go_regulation_of_vascu...8	303	0.12181	0.015306	0.049388	0.0068302	GO_bp:go_regulation_of_vasculature_development
GO_bp:go_endothelial_cell_ac...	10	0.68777	0.015823	0.2789	0.0068358	GO_bp:go_endothelial_cell_activation
GO_bp:go_cellular_response_t...73	7	0.79119	0.015231	0.32087	0.0068407	GO_bp:go_cellular_response_to_magnesium_ion
GO_cc:go_cell_junction	1219	0.061672	0.015155	0.025017	0.0068518	GO_cc:go_cell_junction
GO_bp:go_regulation_of_nucle...2	200	0.13925	0.014255	0.056625	0.0069669	GO_bp:go_regulation_of_nuclear_division
Curated_gene_sets:figueroa_a...4	47	0.2754	0.013722	0.11206	0.0070007	Curated_gene_sets:figueroa_aml_methylation_cluster_2_up
GO_bp:go_mitochondrial_fissi...	34	0.36343	0.015407	0.14832	0.0071413	GO_bp:go_mitochondrial_fission
GO_bp:go_respiratory_chain_c...	24	0.39414	0.014042	0.16104	0.007198	GO_bp:go_respiratory_chain_complex_iv_assembly
GO_bp:go_motor_neuron_axon_g...	22	0.44785	0.015278	0.18306	0.0072186	GO_bp:go_motor_neuron_axon_guidance
GO_cc:go_scar_complex	8	0.73222	0.015068	0.29931	0.0072196	GO_cc:go_scar_complex
GO_bp:go_protein_localizatio...39	244	0.12983	0.014662	0.0531	0.0072487	GO_bp:go_protein_localization_to_plasma_membrane
Curated_gene_sets:massarweh_...2	223	0.14143	0.015278	0.058116	0.0074804	Curated_gene_sets:massarweh_tamoxifen_resistance_dn
Curated_gene_sets:wong_prote...	48	0.27389	0.013791	0.11262	0.0075151	Curated_gene_sets:wong_proteasome_gene_module
Curated_gene_sets:miki_coexp...	6	0.76251	0.01359	0.31366	0.0075339	Curated_gene_sets:miki_coexpressed_with_cyp19a1
Curated_gene_sets:biocarta_a...1	10	0.79643	0.018323	0.328	0.0075931	Curated_gene_sets:biocarta_ace2_pathway
GO_mf:go_nucleotidyltransfer...	125	0.16903	0.013707	0.069635	0.0076079	GO_mf:go_nucleotidyltransferase_activity
GO_bp:go_regulation_of_chole...2	23	0.40423	0.014099	0.16749	0.0079046	GO_bp:go_regulation_of_cholesterol_efflux
GO_bp:go_endosome_to_plasma_...	10	0.67417	0.01551	0.27951	0.0079382	GO_bp:go_endosome_to_plasma_membrane_protein_transport
GO_bp:go_lung_alveolus_devel...	40	0.37566	0.017272	0.15576	0.0079431	GO_bp:go_lung_alveolus_development
Curated_gene_sets:reactome_c...29	280	0.1129	0.013646	0.046885	0.0080229	Curated_gene_sets:reactome_cell_cycle_checkpoints
Curated_gene_sets:reactome_d...11	63	0.24474	0.014113	0.10164	0.0080275	Curated_gene_sets:reactome_dectin_1_mediated_noncanonical_nf_kb_signaling
Curated_gene_sets:wu_alzheim...2	10	0.68093	0.015666	0.28285	0.0080389	Curated_gene_sets:wu_alzheimer_disease_up
Curated_gene_sets:reactome_t...37	39	0.30022	0.01363	0.12511	0.0082096	Curated_gene_sets:reactome_tnf_signaling
Curated_gene_sets:pid_p73pat...	78	0.20939	0.01343	0.087342	0.0082626	Curated_gene_sets:pid_p73pathway
GO_bp:go_mitochondrial_respi...3	20	0.39784	0.012941	0.166	0.0082787	GO_bp:go_mitochondrial_respiratory_chain_complex_iv_assembly
GO_bp:go_regulation_of_prote...27	5	1.0737	0.01747	0.44838	0.008322	GO_bp:go_regulation_of_protein_kinase_c_activity
GO_bp:go_nonassociative_lear...	6	0.90949	0.016209	0.37993	0.0083425	GO_bp:go_nonassociative_learning
GO_bp:go_cell_part_morphogen...	640	0.082327	0.014897	0.034441	0.0084213	GO_bp:go_cell_part_morphogenesis
GO_mf:go_receptor_signaling_...	23	0.3963	0.013823	0.16588	0.00845	GO_mf:go_receptor_signaling_complex_scaffold_activity
GO_bp:go_regulation_of_anato...1	996	0.065878	0.014726	0.027585	0.0084705	GO_bp:go_regulation_of_anatomical_structure_morphogenesis
Curated_gene_sets:reactome_t...56	14	0.52097	0.01418	0.21903	0.0086953	Curated_gene_sets:reactome_tp53_regulates_transcription_of_genes_involved_in_g1_cell_cycle_arrest
GO_cc:go_l_type_voltage_gate...	12	0.69243	0.01745	0.29118	0.0087075	GO_cc:go_l_type_voltage_gated_calcium_channel_complex
Curated_gene_sets:reactome_f...13	81	0.21683	0.014171	0.091282	0.0087706	Curated_gene_sets:reactome_fceri_mediated_nf_kb_activation
GO_bp:go_positive_regulation...672	119	0.17316	0.013703	0.0729	0.0087715	GO_bp:go_positive_regulation_of_protein_localization_to_membrane
GO_bp:go_rac_protein_signal_...	32	0.34256	0.01409	0.14435	0.0088231	GO_bp:go_rac_protein_signal_transduction
GO_bp:go_positive_regulation...275	80	0.22727	0.014762	0.095792	0.0088383	GO_bp:go_positive_regulation_of_exocytosis
GO_bp:go_positive_regulation...43	7	0.66883	0.012875	0.28221	0.0089009	GO_bp:go_positive_regulation_of_arp2_3_complex_mediated_actin_nucleation
Curated_gene_sets:pid_rhoa_p...	44	0.29346	0.014149	0.12412	0.0090346	Curated_gene_sets:pid_rhoa_pathway
GO_bp:go_protein_localizatio...25	587	0.078365	0.0136	0.033178	0.0090949	GO_bp:go_protein_localization_to_membrane
GO_mf:go_retinoic_acid_bindi...	19	0.5023	0.015925	0.21282	0.0091377	GO_mf:go_retinoic_acid_binding
Curated_gene_sets:nakayama_s...4	83	0.20223	0.013378	0.085705	0.0091537	Curated_gene_sets:nakayama_soft_tissue_tumors_pca2_up
Curated_gene_sets:noushmehr_...1	7	0.70023	0.01348	0.29692	0.0091845	Curated_gene_sets:noushmehr_gbm_germline_mutated
GO_cc:go_nuclear_inner_membr...	53	0.24992	0.013222	0.10605	0.0092263	GO_cc:go_nuclear_inner_membrane
Curated_gene_sets:lindgren_b...3	130	0.17904	0.014804	0.075974	0.0092267	Curated_gene_sets:lindgren_bladder_cancer_cluster_2a_dn
GO_mf:go_ubiquitin_like_prot...3	37	0.31467	0.013915	0.13354	0.0092325	GO_mf:go_ubiquitin_like_protein_conjugating_enzyme_binding
Curated_gene_sets:yemelyanov...	11	0.55714	0.013443	0.23663	0.0092813	Curated_gene_sets:yemelyanov_gr_targets_dn
GO_bp:go_positive_regulation...718	58	0.24566	0.013594	0.10445	0.0093432	GO_bp:go_positive_regulation_of_response_to_wounding
Curated_gene_sets:reactome_s...89	109	0.18853	0.014282	0.080199	0.009373	Curated_gene_sets:reactome_signaling_by_the_b_cell_receptor_bcr
GO_bp:go_cellular_component_...5	1065	0.06249	0.014416	0.026716	0.0096727	GO_bp:go_cellular_component_morphogenesis
GO_mf:go_dna_polymerase_acti...	29	0.37085	0.014522	0.15858	0.0096864	GO_mf:go_dna_polymerase_activity
Curated_gene_sets:ly_aging_m...1	16	0.45149	0.013137	0.19326	0.0097453	Curated_gene_sets:ly_aging_middle_dn
GO_bp:go_neural_crest_cell_m...1	55	0.28239	0.015218	0.12109	0.0098529	GO_bp:go_neural_crest_cell_migration
Curated_gene_sets:reactome_t...38	27	0.36389	0.01375	0.15628	0.0099487	Curated_gene_sets:reactome_tnfr1_induced_nfkappab_signaling_pathway
GO_bp:go_keratinocyte_prolif...	38	0.33777	0.015137	0.14526	0.010035	GO_bp:go_keratinocyte_proliferation
GO_mf:go_11_cis_retinal_bind...	5	0.75223	0.012239	0.32377	0.010086	GO_mf:go_11_cis_retinal_binding
GO_bp:go_negative_regulation...163	7	0.70933	0.013655	0.30556	0.010138	GO_bp:go_negative_regulation_of_complement_activation
Curated_gene_sets:reactome_a...73	5	0.8937	0.014541	0.38503	0.010146	Curated_gene_sets:reactome_alternative_complement_activation
GO_bp:go_positive_regulation...257	7	0.86918	0.016732	0.37476	0.010195	GO_bp:go_positive_regulation_of_epithelial_cell_differentiation_involved_in_kidney_development
GO_bp:go_positive_regulation...164	16	0.44943	0.013077	0.19383	0.010211	GO_bp:go_positive_regulation_of_cholesterol_efflux
Curated_gene_sets:reactome_c...115	22	0.38485	0.013129	0.16609	0.010253	Curated_gene_sets:reactome_cytosolic_sulfonation_of_small_molecules
GO_mf:go_gamma_catenin_bindi...	11	0.64981	0.015679	0.28112	0.010409	GO_mf:go_gamma_catenin_binding
Curated_gene_sets:he_pten_ta...2	17	0.50142	0.015038	0.21696	0.010419	Curated_gene_sets:he_pten_targets_up
Curated_gene_sets:scian_cell...2	9	0.60347	0.013172	0.2613	0.010463	Curated_gene_sets:scian_cell_cycle_targets_of_tp53_and_tp73_up
Curated_gene_sets:reactome_a...24	78	0.20575	0.013196	0.089094	0.010467	Curated_gene_sets:reactome_activation_of_apc_c_and_apc_c:cdc20_mediated_degradation_of_mitotic_proteins
GO_bp:go_muscle_hypertrophy_...	23	0.42376	0.01478	0.18357	0.010492	GO_bp:go_muscle_hypertrophy_in_response_to_stress
GO_bp:go_odontoblast_differe...	6	0.89521	0.015955	0.38823	0.010565	GO_bp:go_odontoblast_differentiation
GO_bp:go_proteasomal_ubiquit...	25	0.3629	0.013196	0.15741	0.010577	GO_bp:go_proteasomal_ubiquitin_independent_protein_catabolic_process
GO_bp:go_positive_regulation...873	176	0.15138	0.014547	0.065669	0.010583	GO_bp:go_positive_regulation_of_vasculature_development
Curated_gene_sets:huper_brea...1	56	0.273	0.014845	0.11848	0.010614	Curated_gene_sets:huper_breast_basal_vs_luminal_dn
GO_cc:go_pam_complex_tim23_a...	5	0.71672	0.011661	0.31174	0.010756	GO_cc:go_pam_complex_tim23_associated_import_motor
GO_cc:go_mre11_complex	7	0.6885	0.013254	0.30024	0.010925	GO_cc:go_mre11_complex
Curated_gene_sets:martinez_r...6	265	0.11378	0.013384	0.049625	0.010938	Curated_gene_sets:martinez_response_to_trabectedin_dn
GO_bp:go_response_to_l_gluta...	8	0.6752	0.013895	0.29456	0.010952	GO_bp:go_response_to_l_glutamate
GO_bp:go_positive_thymic_t_c...	13	0.4924	0.012915	0.21489	0.010977	GO_bp:go_positive_thymic_t_cell_selection
Curated_gene_sets:reactome_p...45	9	0.589	0.012856	0.25706	0.010979	Curated_gene_sets:reactome_pi5p_regulates_tp53_acetylation
GO_mf:go_oxidoreductase_acti...21	5	1.0275	0.016717	0.44843	0.01098	GO_mf:go_oxidoreductase_activity_acting_on_paired_donors_with_oxidation_of_a_pair_of_donors_resulting_in_the_reduction_of_molecular_oxygen_to_two_molecules_of_water
GO_bp:go_positive_regulation...135	7	0.64756	0.012466	0.28265	0.010987	GO_bp:go_positive_regulation_of_cell_proliferation_in_bone_marrow
Curated_gene_sets:reactome_c...23	11	0.56394	0.013607	0.2462	0.011	Curated_gene_sets:reactome_cd28_dependent_vav1_pathway
GO_mf:go_carboxypeptidase_ac...	44	0.32688	0.015761	0.14272	0.011006	GO_mf:go_carboxypeptidase_activity
GO_bp:go_endoplasmic_reticul...4	53	0.25295	0.013382	0.11058	0.011087	GO_bp:go_endoplasmic_reticulum_organization
Curated_gene_sets:reactome_a...45	10	0.57475	0.013223	0.25158	0.011174	Curated_gene_sets:reactome_activation_of_the_ap_1_family_of_transcription_factors
GO_mf:go_alpha_n_acetylgalac...	5	1.0067	0.016379	0.44077	0.011195	GO_mf:go_alpha_n_acetylgalactosaminide_alpha_2_6_sialyltransferase_activity
GO_bp:go_mechanosensory_beha...	15	0.54364	0.015316	0.23816	0.011231	GO_bp:go_mechanosensory_behavior
GO_mf:go_sphingomyelin_phosp...	6	0.73813	0.013155	0.32349	0.011256	GO_mf:go_sphingomyelin_phosphodiesterase_activity
GO_bp:go_positive_regulation...219	1272	0.056387	0.014133	0.024718	0.011273	GO_bp:go_positive_regulation_of_developmental_process
GO_cc:go_axolemma	15	0.60308	0.016991	0.26475	0.011372	GO_cc:go_axolemma
GO_bp:go_negative_regulation...710	6	0.90905	0.016202	0.39912	0.01138	GO_bp:go_negative_regulation_of_vascular_associated_smooth_muscle_cell_migration
GO_bp:go_regulation_of_prote...39	172	0.14203	0.013493	0.062403	0.01143	GO_bp:go_regulation_of_protein_localization_to_membrane
GO_bp:go_renal_system_proces...2	22	0.40956	0.013971	0.18008	0.011482	GO_bp:go_renal_system_process_involved_in_regulation_of_systemic_arterial_blood_pressure
GO_bp:go_adenylate_cyclase_a...2	10	0.61478	0.014144	0.27049	0.011525	GO_bp:go_adenylate_cyclase_activating_dopamine_receptor_signaling_pathway
Curated_gene_sets:reactome_d...86	82	0.20771	0.013658	0.091442	0.011566	Curated_gene_sets:reactome_downstream_signaling_events_of_b_cell_receptor_bcr
GO_bp:go_positive_regulation...518	1645	0.048723	0.01374	0.021469	0.011628	GO_bp:go_positive_regulation_of_molecular_function
GO_bp:go_aromatic_amino_acid...3	7	0.6575	0.012657	0.28992	0.011673	GO_bp:go_aromatic_amino_acid_transport
GO_cc:go_cell_body_membrane	28	0.37726	0.014517	0.16642	0.011704	GO_cc:go_cell_body_membrane
GO_bp:go_regulation_of_inter...8	3	1.0721	0.013512	0.47418	0.011889	GO_bp:go_regulation_of_interleukin_6_mediated_signaling_pathway
Curated_gene_sets:biocarta_l...7	12	0.57156	0.014404	0.25285	0.011903	Curated_gene_sets:biocarta_lym_pathway
GO_bp:go_pml_body_organizati...	6	0.77331	0.013782	0.34214	0.01191	GO_bp:go_pml_body_organization
Curated_gene_sets:eppert_hsc...	114	0.18515	0.014343	0.08192	0.011912	Curated_gene_sets:eppert_hsc_r
GO_bp:go_interleukin_5_produ...	20	0.43022	0.013994	0.19041	0.011934	GO_bp:go_interleukin_5_production
GO_mf:go_small_ribosomal_sub...	10	0.58682	0.013501	0.26051	0.01215	GO_mf:go_small_ribosomal_subunit_rrna_binding
Curated_gene_sets:sasson_res...2	81	0.20712	0.013536	0.091967	0.012163	Curated_gene_sets:sasson_response_to_forskolin_up
Curated_gene_sets:scian_cell...1	22	0.35764	0.0122	0.15881	0.01217	Curated_gene_sets:scian_cell_cycle_targets_of_tp53_and_tp73_dn
Curated_gene_sets:jeon_smad6...1	19	0.43953	0.013935	0.19518	0.01217	Curated_gene_sets:jeon_smad6_targets_dn
GO_bp:go_positive_regulation...132	136	0.16058	0.013579	0.071308	0.01217	GO_bp:go_positive_regulation_of_cell_morphogenesis_involved_in_differentiation
GO_bp:go_regulation_of_mitot...1	615	0.073926	0.013122	0.032845	0.012207	GO_bp:go_regulation_of_mitotic_cell_cycle
GO_bp:go_positive_regulation...786	13	0.55189	0.014476	0.24522	0.012213	GO_bp:go_positive_regulation_of_systemic_arterial_blood_pressure
GO_bp:go_tangential_migratio...	5	0.8073	0.013135	0.35883	0.012237	GO_bp:go_tangential_migration_from_the_subventricular_zone_to_the_olfactory_bulb
GO_bp:go_negative_regulation...318	5	0.8237	0.013402	0.36618	0.012249	GO_bp:go_negative_regulation_of_interferon_alpha_production
Curated_gene_sets:gazda_diam...3	35	0.31996	0.013762	0.14252	0.012391	Curated_gene_sets:gazda_diamond_blackfan_anemia_myeloid_dn
Curated_gene_sets:kegg_color...	62	0.25306	0.014477	0.11278	0.01243	Curated_gene_sets:kegg_colorectal_cancer
GO_bp:go_interferon_beta_bio...	7	0.6413	0.012345	0.28585	0.012439	GO_bp:go_interferon_beta_biosynthetic_process
Curated_gene_sets:mcbryan_pu...2	203	0.13615	0.014041	0.060707	0.012463	Curated_gene_sets:mcbryan_pubertal_breast_3_4wk_up
GO_cc:go_cortical_endoplasmi...	5	1.0266	0.016703	0.45777	0.012466	GO_cc:go_cortical_endoplasmic_reticulum
GO_bp:go_cellular_response_t...49	8	0.66533	0.013692	0.29705	0.012559	GO_bp:go_cellular_response_to_histamine
GO_bp:go_negative_regulation...483	7	0.56897	0.010953	0.25406	0.012566	GO_bp:go_negative_regulation_of_nuclease_activity
GO_bp:go_transforming_growth...2	8	0.60154	0.012379	0.26894	0.012659	GO_bp:go_transforming_growth_factor_beta2_production
GO_bp:go_negative_regulation...264	39	0.31308	0.014214	0.1401	0.012726	GO_bp:go_negative_regulation_of_gliogenesis
GO_cc:go_cell_leading_edge	384	0.096091	0.013563	0.043016	0.012753	GO_cc:go_cell_leading_edge
GO_cc:go_er_to_golgi_transpo...	57	0.24779	0.013593	0.11104	0.012834	GO_cc:go_er_to_golgi_transport_vesicle_membrane
Curated_gene_sets:reactome_s...83	411	0.093703	0.013673	0.042001	0.012849	Curated_gene_sets:reactome_signaling_by_rho_gtpases
GO_mf:go_complement_binding	20	0.38611	0.012559	0.17308	0.012855	GO_mf:go_complement_binding
GO_mf:go_hyaluronic_acid_bin...	20	0.43612	0.014186	0.19552	0.01286	GO_mf:go_hyaluronic_acid_binding
Curated_gene_sets:reactome_r...22	59	0.24238	0.013527	0.10878	0.01294	Curated_gene_sets:reactome_regulation_of_actin_dynamics_for_phagocytic_cup_formation
GO_bp:go_modulation_by_host_...1	6	0.81594	0.014542	0.3666	0.013023	GO_bp:go_modulation_by_host_of_symbiont_molecular_function
GO_bp:go_prostanoid_biosynth...	24	0.37506	0.013363	0.16881	0.013157	GO_bp:go_prostanoid_biosynthetic_process
Curated_gene_sets:suzuki_res...3	17	0.49431	0.014825	0.22282	0.013269	Curated_gene_sets:suzuki_response_to_tsa_and_decitabine_1b
Curated_gene_sets:reactome_t...51	49	0.24052	0.012236	0.10844	0.01328	Curated_gene_sets:reactome_tp53_regulates_transcription_of_cell_cycle_genes
Curated_gene_sets:reactome_r...47	88	0.18409	0.012538	0.083035	0.01332	Curated_gene_sets:reactome_regulation_of_mitotic_cell_cycle
GO_bp:go_positive_regulation...700	49	0.26009	0.013232	0.11732	0.013324	GO_bp:go_positive_regulation_of_regulated_secretory_pathway
GO_mf:go_interleukin_17_rece...	8	0.5951	0.012246	0.26864	0.013378	GO_mf:go_interleukin_17_receptor_activity
Curated_gene_sets:sengupta_n...3	153	0.15403	0.013809	0.069537	0.013381	Curated_gene_sets:sengupta_nasopharyngeal_carcinoma_with_lmp1_dn
Curated_gene_sets:hunsberger...	26	0.38247	0.014182	0.17271	0.013402	Curated_gene_sets:hunsberger_exercise_regulated_genes
GO_bp:go_hyaluronan_cataboli...	16	0.39905	0.011611	0.18025	0.013427	GO_bp:go_hyaluronan_catabolic_process
GO_bp:go_cardiac_neural_cres...3	7	0.8398	0.016166	0.37937	0.013432	GO_bp:go_cardiac_neural_crest_cell_migration_involved_in_outflow_tract_morphogenesis
GO_bp:go_cell_fate_determina...	41	0.32486	0.015121	0.147	0.013564	GO_bp:go_cell_fate_determination
GO_bp:go_positive_regulation...456	512	0.085438	0.013877	0.038675	0.01359	GO_bp:go_positive_regulation_of_locomotion
GO_mf:go_lamin_binding	15	0.40605	0.01144	0.18382	0.013597	GO_mf:go_lamin_binding
Curated_gene_sets:mootha_tca	15	0.40939	0.011534	0.18534	0.013599	Curated_gene_sets:mootha_tca
Curated_gene_sets:honrado_br...	18	0.43676	0.013478	0.19826	0.013806	Curated_gene_sets:honrado_breast_cancer_brca1_vs_brca2
GO_bp:go_response_to_disacch...	6	0.66119	0.011784	0.30033	0.013857	GO_bp:go_response_to_disaccharide
GO_bp:go_negative_regulation...411	7	0.75029	0.014443	0.34101	0.013903	GO_bp:go_negative_regulation_of_mesoderm_development
Curated_gene_sets:pid_p38_al...2	29	0.32553	0.012747	0.14804	0.013948	Curated_gene_sets:pid_p38_alpha_beta_pathway
GO_bp:go_otolith_development	8	0.7819	0.016091	0.35569	0.013971	GO_bp:go_otolith_development
Curated_gene_sets:lopez_meso...7	7	0.58937	0.011345	0.26814	0.013982	Curated_gene_sets:lopez_mesothelioma_survival_worst_vs_best_dn
Curated_gene_sets:reactome_t...18	16	0.54467	0.015848	0.24791	0.014016	Curated_gene_sets:reactome_tgf_beta_receptor_signaling_in_emt_epithelial_to_mesenchymal_transition
GO_bp:go_protein_localizatio...40	39	0.2977	0.013515	0.13575	0.014157	GO_bp:go_protein_localization_to_postsynaptic_membrane
Curated_gene_sets:staege_ewi...	26	0.39152	0.014518	0.17889	0.014318	Curated_gene_sets:staege_ewing_family_tumor
GO_bp:go_regulation_of_blood...4	7	0.81266	0.015644	0.37171	0.014405	GO_bp:go_regulation_of_blood_volume_by_renin_angiotensin
GO_bp:go_vesicle_targeting_t...	71	0.1944	0.011898	0.089037	0.014513	GO_bp:go_vesicle_targeting_to_from_or_within_golgi
GO_bp:go_positive_regulation...766	6	0.84698	0.015095	0.38801	0.014529	GO_bp:go_positive_regulation_of_store_operated_calcium_channel_activity
GO_bp:go_sphingomyelin_metab...	6	0.6549	0.011672	0.30007	0.014543	GO_bp:go_sphingomyelin_metabolic_process
GO_bp:go_vesicle_budding_fro...	98	0.17177	0.012342	0.07872	0.01456	GO_bp:go_vesicle_budding_from_membrane
Curated_gene_sets:miyagawa_t...2	247	0.12378	0.014063	0.056772	0.014628	Curated_gene_sets:miyagawa_targets_of_ewsr1_ets_fusions_up
GO_bp:go_vestibulocochlear_n...2	6	0.99299	0.017698	0.45551	0.014637	GO_bp:go_vestibulocochlear_nerve_morphogenesis
GO_bp:go_positive_regulation...858	12	0.42778	0.010781	0.19643	0.014719	GO_bp:go_positive_regulation_of_ubiquitin_protein_ligase_activity
GO_mf:go_aromatic_amino_acid...	5	0.91455	0.01488	0.42011	0.014749	GO_mf:go_aromatic_amino_acid_transmembrane_transporter_activity
GO_bp:go_golgi_ribbon_format...	12	0.49713	0.012528	0.22898	0.014969	GO_bp:go_golgi_ribbon_formation
Curated_gene_sets:pid_p38_mk...2	26	0.36478	0.013526	0.16809	0.015006	Curated_gene_sets:pid_p38_mkk3_6pathway
Curated_gene_sets:reactome_t...73	52	0.24119	0.01264	0.11117	0.015028	Curated_gene_sets:reactome_transcriptional_activation_of_mitochondrial_biogenesis
Curated_gene_sets:biocarta_s...11	16	0.42173	0.012271	0.19452	0.015081	Curated_gene_sets:biocarta_sppa_pathway
Curated_gene_sets:turashvili...2	21	0.42724	0.01424	0.19715	0.015119	Curated_gene_sets:turashvili_breast_carcinoma_ductal_vs_lobular_up
GO_bp:go_renal_control_of_pe...	4	0.89708	0.013055	0.41405	0.015139	GO_bp:go_renal_control_of_peripheral_vascular_resistance_involved_in_regulation_of_systemic_arterial_blood_pressure
GO_bp:go_metaphase_plate_con...	57	0.23082	0.012662	0.10657	0.015166	GO_bp:go_metaphase_plate_congression
GO_cc:go_fibrinogen_complex	8	0.6803	0.014	0.31484	0.015365	GO_cc:go_fibrinogen_complex
Curated_gene_sets:reactome_d...76	85	0.17624	0.011798	0.081607	0.015408	Curated_gene_sets:reactome_dna_replication_pre_initiation
Curated_gene_sets:pid_rac1_r...	37	0.3038	0.013435	0.1407	0.015422	Curated_gene_sets:pid_rac1_reg_pathway
Curated_gene_sets:mody_hippo...2	53	0.24355	0.012885	0.11284	0.015461	Curated_gene_sets:mody_hippocampus_postnatal
GO_bp:go_penetration_of_zona...	8	0.68237	0.014042	0.3165	0.015548	GO_bp:go_penetration_of_zona_pellucida
GO_bp:go_negative_regulation...605	6	0.64709	0.011533	0.30033	0.015605	GO_bp:go_negative_regulation_of_schwann_cell_proliferation
Curated_gene_sets:reactome_r...91	136	0.14694	0.012426	0.068205	0.015609	Curated_gene_sets:reactome_rho_gtpases_activate_formins
GO_bp:go_immune_effector_pro...	1113	0.055802	0.013142	0.025915	0.015657	GO_bp:go_immune_effector_process
Curated_gene_sets:goldrath_a...	332	0.095212	0.012513	0.044249	0.015715	Curated_gene_sets:goldrath_antigen_response
GO_bp:go_positive_regulation...532	1622	0.047979	0.013444	0.022299	0.015719	GO_bp:go_positive_regulation_of_multicellular_organismal_process
Curated_gene_sets:pid_lkb1_p...	46	0.26067	0.01285	0.12124	0.015786	Curated_gene_sets:pid_lkb1_pathway
GO_bp:go_sensory_perception_...11	5	0.79104	0.01287	0.36799	0.015801	GO_bp:go_sensory_perception_of_touch
GO_bp:go_positive_regulation...420	139	0.15607	0.013341	0.072616	0.015815	GO_bp:go_positive_regulation_of_ion_transmembrane_transport
GO_bp:go_regulation_of_kerat...3	28	0.37679	0.014498	0.17543	0.015872	GO_bp:go_regulation_of_keratinocyte_proliferation
Curated_gene_sets:biocarta_l...8	8	0.67606	0.013912	0.31549	0.016069	Curated_gene_sets:biocarta_lymphocyte_pathway
Curated_gene_sets:biocarta_r...1	12	0.50254	0.012664	0.23458	0.016093	Curated_gene_sets:biocarta_rab_pathway
GO_bp:go_hyperosmotic_salini...	8	0.67194	0.013828	0.31396	0.016175	GO_bp:go_hyperosmotic_salinity_response
Curated_gene_sets:mccollum_g...2	9	0.5853	0.012775	0.27348	0.016177	Curated_gene_sets:mccollum_geldanamycin_resistance_up
GO_bp:go_hepatocyte_differen...	14	0.46338	0.012613	0.21671	0.016254	GO_bp:go_hepatocyte_differentiation
GO_bp:go_negative_regulation...334	6	0.76789	0.013686	0.35935	0.016311	GO_bp:go_negative_regulation_of_interleukin_5_production
GO_mf:go_heparan_sulfate_glu...	7	0.79491	0.015302	0.37211	0.016337	GO_mf:go_heparan_sulfate_glucosamine_3_sulfotransferase_1_activity
Curated_gene_sets:nakamura_a...2	61	0.24895	0.014127	0.11658	0.016369	Curated_gene_sets:nakamura_adipogenesis_early_up
GO_bp:go_cerebellar_cortex_f...	19	0.40833	0.012946	0.19148	0.016492	GO_bp:go_cerebellar_cortex_formation
GO_mf:go_rna_directed_dna_po...	5	0.89387	0.014543	0.41919	0.016496	GO_mf:go_rna_directed_dna_polymerase_activity
GO_mf:go_telomerase_activity	5	0.89387	0.014543	0.41919	0.016496	GO_mf:go_telomerase_activity
Curated_gene_sets:reichert_m...	28	0.29171	0.011225	0.13691	0.016565	Curated_gene_sets:reichert_mitosis_lin9_targets
Curated_gene_sets:biocarta_e...21	9	0.47698	0.010411	0.22408	0.016651	Curated_gene_sets:biocarta_etc_pathway
GO_mf:go_kinase_regulator_ac...	199	0.12636	0.012903	0.059366	0.016658	GO_mf:go_kinase_regulator_activity
GO_mf:go_double_stranded_tel...	9	0.60977	0.013309	0.28668	0.016716	GO_mf:go_double_stranded_telomeric_dna_binding
Curated_gene_sets:zhou_cell_...2	7	0.58796	0.011318	0.27644	0.01672	Curated_gene_sets:zhou_cell_cycle_genes_in_ir_response_2hr
GO_mf:go_vascular_endothelia...4	13	0.51243	0.013441	0.24101	0.016751	GO_mf:go_vascular_endothelial_growth_factor_receptor_binding
GO_bp:go_negative_regulation...203	29	0.31609	0.012378	0.14875	0.016802	GO_bp:go_negative_regulation_of_dna_repair
Curated_gene_sets:landis_erb...2	17	0.52517	0.015751	0.24765	0.016982	Curated_gene_sets:landis_erbb2_breast_preneoplastic_up
Curated_gene_sets:reactome_p...30	6	0.74285	0.013239	0.35072	0.017091	Curated_gene_sets:reactome_phenylalanine_metabolism
Curated_gene_sets:reactome_p...28	108	0.18923	0.01427	0.089442	0.017192	Curated_gene_sets:reactome_phase_ii_conjugation_of_compounds
GO_bp:go_synapse_maturation	24	0.36569	0.013029	0.17323	0.017395	GO_bp:go_synapse_maturation
Curated_gene_sets:figueroa_a...3	8	0.60442	0.012438	0.28652	0.017456	Curated_gene_sets:figueroa_aml_methylation_cluster_2_dn
GO_cc:go_methylosome	12	0.48132	0.01213	0.22822	0.01748	GO_cc:go_methylosome
Curated_gene_sets:chiaretti_...2	28	0.32779	0.012613	0.15552	0.017535	Curated_gene_sets:chiaretti_t_all_refractory_to_therapy
GO_cc:go_shelterin_complex	7	0.65134	0.012538	0.30906	0.017547	GO_cc:go_shelterin_complex
GO_bp:go_nik_nf_kappab_signa...	157	0.14141	0.012841	0.067154	0.017618	GO_bp:go_nik_nf_kappab_signaling
GO_cc:go_prefoldin_complex	6	0.67795	0.012083	0.32203	0.017641	GO_cc:go_prefoldin_complex
GO_mf:go_transferase_activit...1	237	0.11253	0.012528	0.053512	0.017742	GO_mf:go_transferase_activity_transferring_acyl_groups
GO_bp:go_protein_localizatio...42	76	0.18877	0.011952	0.0899	0.017882	GO_bp:go_protein_localization_to_synapse
Curated_gene_sets:pangas_tum...1	140	0.15367	0.013183	0.073248	0.01796	Curated_gene_sets:pangas_tumor_suppression_by_smad1_and_smad5_dn
Curated_gene_sets:kegg_amyot...	52	0.23835	0.012491	0.11373	0.018062	Curated_gene_sets:kegg_amyotrophic_lateral_sclerosis_als
GO_bp:go_cardiac_ventricle_f...	10	0.61468	0.014142	0.29346	0.018109	GO_bp:go_cardiac_ventricle_formation
Curated_gene_sets:wagschal_e...	13	0.49301	0.012931	0.23544	0.018136	Curated_gene_sets:wagschal_ehmt2_targets_up
GO_bp:go_cellular_response_t...37	253	0.10737	0.012344	0.051317	0.018215	GO_bp:go_cellular_response_to_extracellular_stimulus
GO_cc:go_recycling_endosome	161	0.12865	0.011828	0.06152	0.018266	GO_cc:go_recycling_endosome
Curated_gene_sets:lui_thyroi...4	12	0.5003	0.012608	0.23948	0.018355	Curated_gene_sets:lui_thyroid_cancer_cluster_4
Curated_gene_sets:pid_wnt_no...	31	0.29802	0.012065	0.1427	0.018389	Curated_gene_sets:pid_wnt_noncanonical_pathway
GO_cc:go_pronucleus	16	0.43449	0.012642	0.20808	0.018401	GO_cc:go_pronucleus
GO_bp:go_regulation_of_muscl...2	144	0.14688	0.012778	0.070451	0.018547	GO_bp:go_regulation_of_muscle_cell_differentiation
GO_bp:go_positive_regulation...712	292	0.10495	0.01295	0.050365	0.018598	GO_bp:go_positive_regulation_of_response_to_external_stimulus
GO_cc:go_kainate_selective_g...	5	0.81574	0.013272	0.3916	0.01863	GO_cc:go_kainate_selective_glutamate_receptor_complex
GO_mf:go_kainate_selective_g...	5	0.81574	0.013272	0.3916	0.01863	GO_mf:go_kainate_selective_glutamate_receptor_activity
Curated_gene_sets:dairkee_ca...1	52	0.21878	0.011465	0.10507	0.018667	Curated_gene_sets:dairkee_cancer_prone_response_bpa
Curated_gene_sets:pid_fak_pa...	57	0.2369	0.012996	0.11388	0.018758	Curated_gene_sets:pid_fak_pathway
GO_bp:go_extracellular_vesic...	22	0.38731	0.013213	0.18619	0.018763	GO_bp:go_extracellular_vesicle_biogenesis
Curated_gene_sets:reactome_v...6	644	0.067154	0.012188	0.032302	0.018819	Curated_gene_sets:reactome_vesicle_mediated_transport
Curated_gene_sets:furukawa_d...1	70	0.19315	0.011738	0.092956	0.018867	Curated_gene_sets:furukawa_dusp6_targets_pci35_dn
Curated_gene_sets:nadella_pr...1	6	0.65391	0.011654	0.3147	0.018869	Curated_gene_sets:nadella_prkar1a_targets_dn
GO_bp:go_glycerol_ether_meta...	8	0.7328	0.01508	0.35288	0.018926	GO_bp:go_glycerol_ether_metabolic_process
GO_bp:go_positive_regulation...394	6	0.74133	0.013212	0.35699	0.018926	GO_bp:go_positive_regulation_of_interleukin_13_secretion
GO_bp:go_positive_regulation...729	4	1.0896	0.015857	0.52503	0.018987	GO_bp:go_positive_regulation_of_sarcomere_organization
GO_bp:go_embryonic_body_morp...	11	0.51658	0.012464	0.24895	0.019001	GO_bp:go_embryonic_body_morphogenesis
GO_bp:go_apoptotic_process_i...1	6	0.69423	0.012373	0.33473	0.019048	GO_bp:go_apoptotic_process_in_bone_marrow_cell
GO_bp:go_positive_regulation...617	27	0.35049	0.013244	0.16906	0.019084	GO_bp:go_positive_regulation_of_peptidyl_threonine_phosphorylation
GO_mf:go_acetyl_coa_c_acyltr...	6	0.59375	0.010582	0.28673	0.019198	GO_mf:go_acetyl_coa_c_acyltransferase_activity
GO_mf:go_gtpase_binding	495	0.07735	0.012358	0.037422	0.019375	GO_mf:go_gtpase_binding
GO_bp:go_face_morphogenesis	30	0.30918	0.012314	0.14968	0.019438	GO_bp:go_face_morphogenesis
GO_bp:go_leukocyte_migration	412	0.091509	0.013369	0.044323	0.019489	GO_bp:go_leukocyte_migration
GO_bp:go_oligosaccharide_bio...	18	0.46672	0.014403	0.22619	0.019546	GO_bp:go_oligosaccharide_biosynthetic_process
GO_bp:go_molybdopterin_cofac...	7	0.76964	0.014816	0.37324	0.019609	GO_bp:go_molybdopterin_cofactor_biosynthetic_process
Curated_gene_sets:smid_breas...3	5	0.70761	0.011513	0.34348	0.019702	Curated_gene_sets:smid_breast_cancer_erbb2_dn
Curated_gene_sets:reactome_r...62	30	0.31019	0.012354	0.15076	0.019829	Curated_gene_sets:reactome_regulation_of_tnfr1_signaling
GO_cc:go_cell_substrate_junc...	394	0.084703	0.012107	0.041173	0.019839	GO_cc:go_cell_substrate_junction
Curated_gene_sets:reactome_m...80	6	0.82524	0.014708	0.40131	0.019881	Curated_gene_sets:reactome_molybdenum_cofactor_biosynthesis
GO_mf:go_hexosaminidase_acti...	15	0.39677	0.011178	0.19296	0.019887	GO_mf:go_hexosaminidase_activity
GO_bp:go_natural_killer_cell...5	7	0.65933	0.012692	0.32089	0.019962	GO_bp:go_natural_killer_cell_degranulation
GO_bp:go_regulation_of_chemo...3	199	0.12766	0.013036	0.062139	0.019976	GO_bp:go_regulation_of_chemotaxis
GO_bp:go_regulation_of_syste...9	45	0.28124	0.013713	0.137	0.020053	GO_bp:go_regulation_of_systemic_arterial_blood_pressure_mediated_by_a_chemical_signal
GO_bp:go_positive_regulation...540	8	0.63207	0.013007	0.3079	0.020053	GO_bp:go_positive_regulation_of_myeloid_cell_apoptotic_process
Curated_gene_sets:osman_blad...2	379	0.08865	0.012433	0.04322	0.020135	Curated_gene_sets:osman_bladder_cancer_up
GO_bp:go_aerobic_respiration	75	0.17852	0.011228	0.087037	0.020137	GO_bp:go_aerobic_respiration
GO_mf:go_protein_heterodimer...	454	0.084033	0.012872	0.040972	0.020142	GO_mf:go_protein_heterodimerization_activity
Curated_gene_sets:kegg_cyste...	33	0.30538	0.012755	0.1489	0.020145	Curated_gene_sets:kegg_cysteine_and_methionine_metabolism
GO_bp:go_cell_morphogenesis_...1	690	0.067861	0.012733	0.033099	0.020177	GO_bp:go_cell_morphogenesis_involved_in_differentiation
Curated_gene_sets:reactome_a...78	86	0.18319	0.012334	0.089429	0.020269	Curated_gene_sets:reactome_amyloid_fiber_formation
GO_bp:go_negative_regulation...602	23	0.29057	0.010135	0.14209	0.020434	GO_bp:go_negative_regulation_of_rna_splicing
Curated_gene_sets:reactome_n...24	20	0.4167	0.013554	0.20391	0.020505	Curated_gene_sets:reactome_negative_regulation_of_met_activity
Curated_gene_sets:pasqualucc...2	271	0.1041	0.012381	0.050973	0.020575	Curated_gene_sets:pasqualucci_lymphoma_by_gc_stage_up
GO_bp:go_regulation_of_immun...1	375	0.090032	0.012561	0.044087	0.020576	GO_bp:go_regulation_of_immune_effector_process
Curated_gene_sets:stambolsky...4	51	0.22352	0.011601	0.10949	0.020609	Curated_gene_sets:stambolsky_targets_of_mutated_tp53_dn
Curated_gene_sets:tcga_gliob...3	8	0.62142	0.012788	0.3046	0.020678	Curated_gene_sets:tcga_glioblastoma_mutated
GO_bp:go_protein_heterooligo...	124	0.14627	0.011814	0.07176	0.020764	GO_bp:go_protein_heterooligomerization
Curated_gene_sets:reactome_s...9	13	0.49086	0.012875	0.24084	0.020778	Curated_gene_sets:reactome_sema3a_plexin_repulsion_signaling_by_inhibiting_integrin_adhesion
GO_cc:go_leading_edge_membra...	168	0.13233	0.012427	0.064937	0.020788	GO_cc:go_leading_edge_membrane
GO_bp:go_protein_targeting_t...2	183	0.11383	0.011151	0.055876	0.020825	GO_bp:go_protein_targeting_to_membrane
GO_bp:go_metanephric_renal_v...	15	0.51788	0.01459	0.25437	0.020886	GO_bp:go_metanephric_renal_vesicle_morphogenesis
Curated_gene_sets:lui_thyroi...6	47	0.24866	0.01239	0.12214	0.020888	Curated_gene_sets:lui_thyroid_cancer_pax8_pparg_dn
Curated_gene_sets:reactome_s...6	62	0.20741	0.011865	0.10194	0.020949	Curated_gene_sets:reactome_scf_skp2_mediated_degradation_of_p27_p21
Curated_gene_sets:montero_th...2	12	0.46002	0.011593	0.22618	0.020989	Curated_gene_sets:montero_thyroid_cancer_poor_survival_up
Curated_gene_sets:reactome_r...40	15	0.408	0.011495	0.20101	0.021197	Curated_gene_sets:reactome_regulation_of_innate_immune_responses_to_cytosolic_dna
GO_bp:go_semaphorin_plexin_s...1	36	0.28619	0.012484	0.14103	0.021221	GO_bp:go_semaphorin_plexin_signaling_pathway
GO_bp:go_positive_regulation...883	12	0.50239	0.012661	0.24757	0.021221	GO_bp:go_positive_regulation_of_voltage_gated_calcium_channel_activity
GO_bp:go_unsaturated_fatty_a...1	39	0.27782	0.012613	0.13694	0.021246	GO_bp:go_unsaturated_fatty_acid_biosynthetic_process
Curated_gene_sets:reactome_r...88	130	0.15576	0.012879	0.076783	0.021259	Curated_gene_sets:reactome_rho_gtpase_cycle
GO_bp:go_peptidyl_arginine_m...3	26	0.33684	0.01249	0.16607	0.021275	GO_bp:go_peptidyl_arginine_modification
GO_bp:go_retinal_ganglion_ce...	21	0.41721	0.013906	0.20632	0.021587	GO_bp:go_retinal_ganglion_cell_axon_guidance
GO_bp:go_peptidyl_cysteine_m...	44	0.25734	0.012408	0.12749	0.021779	GO_bp:go_peptidyl_cysteine_modification
GO_bp:go_organelle_fission	447	0.076602	0.011646	0.037956	0.021793	GO_bp:go_organelle_fission
GO_bp:go_positive_regulation...556	498	0.077881	0.01248	0.038605	0.021836	GO_bp:go_positive_regulation_of_nervous_system_development
GO_bp:go_cell_differentiatio...1	16	0.45354	0.013196	0.22489	0.021872	GO_bp:go_cell_differentiation_in_hindbrain
Curated_gene_sets:dasu_il6_s...1	7	0.64969	0.012507	0.32241	0.021953	Curated_gene_sets:dasu_il6_signaling_dn
Curated_gene_sets:maclachlan...1	16	0.38705	0.011262	0.19216	0.022	Curated_gene_sets:maclachlan_brca1_targets_dn
GO_bp:go_ameboidal_type_cell...	367	0.090278	0.012463	0.04483	0.022023	GO_bp:go_ameboidal_type_cell_migration
GO_bp:go_positive_regulation...256	57	0.23418	0.012847	0.11631	0.022041	GO_bp:go_positive_regulation_of_epithelial_cell_differentiation
Curated_gene_sets:dacosta_uv...8	25	0.33089	0.012032	0.16446	0.022119	Curated_gene_sets:dacosta_uv_response_via_ercc3_xpcs_up
Curated_gene_sets:zhou_cell_...1	119	0.14058	0.011125	0.069962	0.022257	Curated_gene_sets:zhou_cell_cycle_genes_in_ir_response_24hr
Curated_gene_sets:lindstedt_...4	61	0.2286	0.012972	0.11378	0.022266	Curated_gene_sets:lindstedt_dendritic_cell_maturation_d
Curated_gene_sets:kegg_arrhy...	71	0.21731	0.0133	0.10818	0.022283	Curated_gene_sets:kegg_arrhythmogenic_right_ventricular_cardiomyopathy_arvc
GO_bp:go_anatomical_structur...1	16	0.45149	0.013137	0.22485	0.022331	GO_bp:go_anatomical_structure_arrangement
GO_bp:go_protein_modificatio...2	1017	0.052201	0.011784	0.026008	0.022377	GO_bp:go_protein_modification_by_small_protein_conjugation_or_removal
GO_bp:go_positive_regulation...731	395	0.085976	0.012304	0.04287	0.022462	GO_bp:go_positive_regulation_of_secretion
GO_bp:go_regulation_of_nik_n...	98	0.17438	0.01253	0.087079	0.022618	GO_bp:go_regulation_of_nik_nf_kappab_signaling
GO_bp:go_rig_i_signaling_pat...	20	0.34824	0.011327	0.174	0.022686	GO_bp:go_rig_i_signaling_pathway
GO_bp:go_regulation_of_endod...2	5	0.86835	0.014128	0.43424	0.022775	GO_bp:go_regulation_of_endodermal_cell_differentiation
Curated_gene_sets:reactome_g...68	16	0.42939	0.012494	0.21484	0.02283	Curated_gene_sets:reactome_grb2:sos_provides_linkage_to_mapk_signaling_for_integrins
Curated_gene_sets:kegg_pancr...	67	0.20956	0.01246	0.10492	0.022909	Curated_gene_sets:kegg_pancreatic_cancer
Curated_gene_sets:blalock_al...2	157	0.12082	0.010971	0.060496	0.022915	Curated_gene_sets:blalock_alzheimers_disease_incipient_dn
GO_bp:go_craniofacial_suture...	18	0.45834	0.014144	0.22957	0.022947	GO_bp:go_craniofacial_suture_morphogenesis
GO_bp:go_regulation_of_tumor...	54	0.21621	0.011546	0.1083	0.022951	GO_bp:go_regulation_of_tumor_necrosis_factor_mediated_signaling_pathway
Curated_gene_sets:reactome_r...99	34	0.30057	0.012742	0.1506	0.022988	Curated_gene_sets:reactome_rho_gtpases_activate_wasps_and_waves
GO_cc:go_endoplasmic_reticul...11	18	0.40529	0.012507	0.20309	0.022995	GO_cc:go_endoplasmic_reticulum_tubular_network
Curated_gene_sets:biocarta_t...12	12	0.50132	0.012634	0.25135	0.023056	Curated_gene_sets:biocarta_thelper_pathway
GO_cc:go_sodium_channel_comp...	23	0.38671	0.013488	0.19394	0.023086	GO_cc:go_sodium_channel_complex
GO_bp:go_regulation_of_lymph...2	53	0.22486	0.011896	0.11283	0.023145	GO_bp:go_regulation_of_lymphocyte_apoptotic_process
GO_bp:go_cardiac_neural_cres...2	11	0.58263	0.014058	0.29258	0.023229	GO_bp:go_cardiac_neural_crest_cell_differentiation_involved_in_heart_development
Curated_gene_sets:bonome_ova...3	226	0.11102	0.012073	0.055793	0.023307	Curated_gene_sets:bonome_ovarian_cancer_survival_optimal_debulking
GO_bp:go_artery_smooth_muscl...	8	0.62163	0.012792	0.31251	0.023351	GO_bp:go_artery_smooth_muscle_contraction
GO_bp:go_regulation_of_metan...1	5	0.84975	0.013826	0.42726	0.023367	GO_bp:go_regulation_of_metanephric_glomerulus_development
GO_cc:go_picln_sm_protein_co...	6	0.61289	0.010923	0.30839	0.023448	GO_cc:go_picln_sm_protein_complex
Curated_gene_sets:nakamura_b...	6	0.70727	0.012605	0.35601	0.02349	Curated_gene_sets:nakamura_bronchial_and_bronchiolar_epithelia
Curated_gene_sets:kauffmann_...3	6	0.57264	0.010206	0.28833	0.02352	Curated_gene_sets:kauffmann_melanoma_relapse_dn
GO_bp:go_peptidyl_aspartic_a...	6	0.63543	0.011325	0.32002	0.023546	GO_bp:go_peptidyl_aspartic_acid_modification
GO_mf:go_g_rich_strand_telom...	10	0.50462	0.011609	0.25427	0.023604	GO_mf:go_g_rich_strand_telomeric_dna_binding
Curated_gene_sets:creighton_...5	685	0.065491	0.012245	0.033034	0.02372	Curated_gene_sets:creighton_endocrine_therapy_resistance_3
Curated_gene_sets:zheng_foxp...5	193	0.12863	0.012937	0.064887	0.023729	Curated_gene_sets:zheng_foxp3_targets_in_thymus_up
Curated_gene_sets:biocarta_s...9	14	0.40831	0.011114	0.20616	0.023829	Curated_gene_sets:biocarta_sm_pathway
GO_bp:go_regulation_of_syste...7	23	0.40532	0.014137	0.20465	0.023829	GO_bp:go_regulation_of_systemic_arterial_blood_pressure_by_renin_angiotensin
Curated_gene_sets:pid_rhoa_r...	42	0.27065	0.01275	0.13667	0.023838	Curated_gene_sets:pid_rhoa_reg_pathway
GO_bp:go_transdifferentiation	7	0.73784	0.014203	0.37259	0.023844	GO_bp:go_transdifferentiation
GO_bp:go_positive_regulation...498	13	0.53785	0.014107	0.27165	0.023865	GO_bp:go_positive_regulation_of_metanephros_development
Curated_gene_sets:hoffmann_s...1	35	0.25429	0.010938	0.1285	0.023919	Curated_gene_sets:hoffmann_small_pre_bii_to_immature_b_lymphocyte_dn
Curated_gene_sets:kim_myc_am...2	180	0.12144	0.0118	0.061377	0.02394	Curated_gene_sets:kim_myc_amplification_targets_up
GO_bp:go_fatty_acid_alpha_ox...	8	0.58484	0.012035	0.29578	0.024013	GO_bp:go_fatty_acid_alpha_oxidation
GO_bp:go_cell_activation_inv...	675	0.064222	0.011923	0.032485	0.024031	GO_bp:go_cell_activation_involved_in_immune_response
GO_bp:go_circadian_sleep_wak...3	6	0.63937	0.011395	0.32356	0.024082	GO_bp:go_circadian_sleep_wake_cycle_rem_sleep
GO_mf:go_delayed_rectifier_p...	31	0.3546	0.014356	0.17956	0.024151	GO_mf:go_delayed_rectifier_potassium_channel_activity
GO_cc:go_coated_vesicle_memb...	171	0.1235	0.011699	0.062539	0.024155	GO_cc:go_coated_vesicle_membrane
GO_mf:go_telomeric_dna_bindi...	37	0.26775	0.01184	0.13569	0.024244	GO_mf:go_telomeric_dna_binding
GO_cc:go_endoplasmic_reticul...10	22	0.37097	0.012655	0.18803	0.024258	GO_cc:go_endoplasmic_reticulum_subcompartment
GO_bp:go_regulation_of_glial...3	15	0.406	0.011438	0.20579	0.024261	GO_bp:go_regulation_of_glial_cell_migration
Curated_gene_sets:kyng_dna_d...2	15	0.45892	0.012929	0.23284	0.024371	Curated_gene_sets:kyng_dna_damage_by_4nqo_or_gamma_radiation
Curated_gene_sets:kegg_mapk_...	256	0.10516	0.012161	0.053396	0.024459	Curated_gene_sets:kegg_mapk_signaling_pathway
GO_bp:go_negative_regulation...554	5	0.59995	0.0097612	0.30482	0.024532	GO_bp:go_negative_regulation_of_protein_localization_to_microtubule
GO_bp:go_positive_regulation...126	32	0.3121	0.012837	0.15865	0.024587	GO_bp:go_positive_regulation_of_cell_junction_assembly
GO_bp:go_regulation_of_b_cel...3	26	0.35509	0.013167	0.18056	0.024622	GO_bp:go_regulation_of_b_cell_differentiation
Curated_gene_sets:reactome_d...10	130	0.14512	0.011999	0.073804	0.024643	Curated_gene_sets:reactome_death_receptor_signalling
GO_bp:go_conditioned_taste_a...	5	0.77108	0.012546	0.39231	0.024688	GO_bp:go_conditioned_taste_aversion
Curated_gene_sets:reactome_m...40	59	0.19715	0.011003	0.10033	0.024717	Curated_gene_sets:reactome_metabolism_of_polyamines
GO_bp:go_vascular_endothelia...4	35	0.29651	0.012754	0.15091	0.024723	GO_bp:go_vascular_endothelial_growth_factor_signaling_pathway
Curated_gene_sets:manalo_hyp...2	194	0.12746	0.012853	0.0649	0.024777	Curated_gene_sets:manalo_hypoxia_up
GO_bp:go_lung_saccule_develo...	7	0.73577	0.014164	0.37476	0.024815	GO_bp:go_lung_saccule_development
GO_bp:go_odontogenesis_of_de...	86	0.19913	0.013408	0.10143	0.024816	GO_bp:go_odontogenesis_of_dentin_containing_tooth
GO_bp:go_regulation_of_gastr...3	37	0.27978	0.012372	0.14272	0.024987	GO_bp:go_regulation_of_gastrulation
Curated_gene_sets:pid_pdgfrb...	129	0.14774	0.01217	0.075409	0.025052	Curated_gene_sets:pid_pdgfrb_pathway
Curated_gene_sets:biocarta_a...4	11	0.53659	0.012947	0.27388	0.025053	Curated_gene_sets:biocarta_actiny_pathway
Curated_gene_sets:heidenblad...7	13	0.39362	0.010324	0.20093	0.025063	Curated_gene_sets:heidenblad_amplified_in_soft_tissue_cancer
Curated_gene_sets:reactome_t...81	36	0.2892	0.012615	0.14765	0.025081	Curated_gene_sets:reactome_transcriptional_regulation_by_the_ap_2_tfap2_family_of_transcription_factors
GO_bp:go_cellular_response_t...55	205	0.11449	0.011865	0.058456	0.025086	GO_bp:go_cellular_response_to_inorganic_substance
GO_bp:go_peptidyl_l_cysteine...	21	0.36526	0.012174	0.1865	0.025095	GO_bp:go_peptidyl_l_cysteine_s_palmitoylation
Curated_gene_sets:reactome_m...38	51	0.21733	0.011279	0.11103	0.025161	Curated_gene_sets:reactome_metabolism_of_non_coding_rna
GO_mf:go_enzyme_regulator_ac...	953	0.054411	0.011911	0.027808	0.025201	GO_mf:go_enzyme_regulator_activity
Curated_gene_sets:reactome_a...71	12	0.47373	0.011938	0.2422	0.025247	Curated_gene_sets:reactome_alpha_linolenic_omega3_and_linoleic_omega6_acid_metabolism
GO_bp:go_alpha_linolenic_aci...	12	0.47373	0.011938	0.2422	0.025247	GO_bp:go_alpha_linolenic_acid_metabolic_process
Curated_gene_sets:singh_nfe2...	13	0.44858	0.011766	0.22952	0.025336	Curated_gene_sets:singh_nfe2l2_targets
GO_bp:go_positive_regulation...196	123	0.15207	0.012233	0.077818	0.025351	GO_bp:go_positive_regulation_of_cytokine_secretion
Curated_gene_sets:turjanski_...5	7	0.52216	0.010052	0.2674	0.025434	Curated_gene_sets:turjanski_mapk8_and_mapk9_targets
Curated_gene_sets:reactome_m...72	148	0.12706	0.011204	0.065114	0.02552	Curated_gene_sets:reactome_mitotic_g1_g1_s_phases
Curated_gene_sets:reactome_c...34	132	0.14558	0.012129	0.074616	0.025536	Curated_gene_sets:reactome_cell_surface_interactions_at_the_vascular_wall
Curated_gene_sets:reactome_a...35	68	0.19243	0.011527	0.098636	0.025541	Curated_gene_sets:reactome_activation_of_nf_kappab_in_b_cells
GO_mf:go_high_voltage_gated_...	9	0.61791	0.013487	0.31688	0.025597	GO_mf:go_high_voltage_gated_calcium_channel_activity
Curated_gene_sets:reactome_m...13	7	0.74194	0.014282	0.38049	0.0256	Curated_gene_sets:reactome_mecp2_regulates_transcription_of_neuronal_ligands
GO_bp:go_branchiomotor_neuro...	5	0.6853	0.01115	0.35147	0.025607	GO_bp:go_branchiomotor_neuron_axon_guidance
Curated_gene_sets:schlosser_...3	47	0.21336	0.010631	0.10944	0.025625	Curated_gene_sets:schlosser_myc_targets_and_serum_response_up
GO_bp:go_regulation_of_smoot...2	30	0.30666	0.012214	0.1573	0.025627	GO_bp:go_regulation_of_smooth_muscle_cell_differentiation
Curated_gene_sets:reactome_g...70	5	0.73344	0.011933	0.37631	0.025653	Curated_gene_sets:reactome_grb7_events_in_erbb2_signaling
GO_mf:go_odorant_binding	80	0.2372	0.015407	0.12171	0.025665	GO_mf:go_odorant_binding
Curated_gene_sets:mcbryan_pu...8	179	0.12278	0.011898	0.063094	0.025834	Curated_gene_sets:mcbryan_pubertal_breast_6_7wk_up
GO_bp:go_trachea_development	18	0.4216	0.013011	0.21666	0.025843	GO_bp:go_trachea_development
GO_bp:go_acetyl_coa_biosynth...1	19	0.31967	0.010135	0.16436	0.025896	GO_bp:go_acetyl_coa_biosynthetic_process
GO_bp:go_cranial_nerve_struc...	10	0.55107	0.012678	0.2836	0.026006	GO_bp:go_cranial_nerve_structural_organization
GO_bp:go_skeletal_system_mor...	235	0.11197	0.012413	0.057639	0.026043	GO_bp:go_skeletal_system_morphogenesis
GO_bp:go_positive_regulation...859	30	0.27205	0.010835	0.14005	0.02605	GO_bp:go_positive_regulation_of_ubiquitin_protein_transferase_activity
Curated_gene_sets:lu_aging_b...1	144	0.13226	0.011506	0.068126	0.026112	Curated_gene_sets:lu_aging_brain_dn
GO_bp:go_lymphatic_endotheli...	8	0.62559	0.012874	0.3223	0.026139	GO_bp:go_lymphatic_endothelial_cell_differentiation
Curated_gene_sets:pid_rxr_vd...	26	0.32795	0.012161	0.16903	0.026186	Curated_gene_sets:pid_rxr_vdr_pathway
GO_bp:go_cellular_response_t...103	150	0.13168	0.01169	0.067899	0.026234	GO_bp:go_cellular_response_to_reactive_oxygen_species
GO_bp:go_amino_acid_import	24	0.33869	0.012067	0.17471	0.026283	GO_bp:go_amino_acid_import
Curated_gene_sets:reactome_j...2	11	0.49072	0.011841	0.25327	0.026347	Curated_gene_sets:reactome_josephin_domain_dubs
GO_bp:go_cell_morphogenesis_...2	546	0.071897	0.012048	0.037112	0.026363	GO_bp:go_cell_morphogenesis_involved_in_neuron_differentiation
GO_cc:go_microtubule_bundle	6	0.58124	0.010359	0.30097	0.026735	GO_cc:go_microtubule_bundle
GO_bp:go_regulation_of_cellu...2	78	0.17781	0.011404	0.09208	0.026748	GO_bp:go_regulation_of_cellular_amine_metabolic_process
GO_bp:go_regulation_of_viral...3	20	0.34533	0.011233	0.17891	0.026802	GO_bp:go_regulation_of_viral_induced_cytoplasmic_pattern_recognition_receptor_signaling_pathway
Curated_gene_sets:heller_hda...4	283	0.092582	0.011249	0.047973	0.026819	Curated_gene_sets:heller_hdac_targets_up
GO_mf:go_sequence_specific_s...	14	0.41687	0.011347	0.21606	0.026851	GO_mf:go_sequence_specific_single_stranded_dna_binding
Curated_gene_sets:tomida_lun...	5	0.80143	0.013039	0.41553	0.026894	Curated_gene_sets:tomida_lung_cancer_poor_survival
GO_bp:go_positive_regulation...546	8	0.486	0.010001	0.252	0.0269	GO_bp:go_positive_regulation_of_myoblast_proliferation
Curated_gene_sets:scheiderei...2	17	0.38223	0.011464	0.19821	0.026907	Curated_gene_sets:scheidereit_ikk_targets
GO_bp:go_response_to_xenobio...	272	0.1038	0.012368	0.053856	0.026971	GO_bp:go_response_to_xenobiotic_stimulus
GO_bp:go_interferon_alpha_bi...	5	0.6863	0.011166	0.35641	0.027086	GO_bp:go_interferon_alpha_biosynthetic_process
GO_bp:go_cell_migration_invo...2	17	0.44082	0.013221	0.22903	0.027138	GO_bp:go_cell_migration_involved_in_heart_development
Curated_gene_sets:reactome_h...11	115	0.147	0.011436	0.076402	0.027187	Curated_gene_sets:reactome_hedgehog_off_state
Curated_gene_sets:reactome_a...75	9	0.69889	0.015254	0.36357	0.027291	Curated_gene_sets:reactome_amino_acid_conjugation
GO_bp:go_cardiac_neural_cres...1	9	0.64465	0.01407	0.33541	0.027313	GO_bp:go_cardiac_neural_crest_cell_development_involved_in_outflow_tract_morphogenesis
Curated_gene_sets:kegg_renin...	16	0.43488	0.012654	0.22635	0.027355	Curated_gene_sets:kegg_renin_angiotensin_system
GO_bp:go_learned_vocalizatio...	10	0.53868	0.012393	0.28039	0.027361	GO_bp:go_learned_vocalization_behavior_or_vocal_learning
Curated_gene_sets:reactome_g...8	5	0.57793	0.009403	0.30086	0.027379	Curated_gene_sets:reactome_g2_phase
GO_bp:go_endoplasmic_reticul...1	21	0.35696	0.011897	0.18596	0.027464	GO_bp:go_endoplasmic_reticulum_calcium_ion_homeostasis
GO_bp:go_negative_regulation...572	11	0.4335	0.01046	0.22601	0.027562	GO_bp:go_negative_regulation_of_receptor_binding
Curated_gene_sets:reactome_d...74	127	0.12878	0.010525	0.067159	0.027597	Curated_gene_sets:reactome_dna_replication
GO_bp:go_positive_regulation...78	17	0.38121	0.011433	0.19884	0.027616	GO_bp:go_positive_regulation_of_calcineurin_mediated_signaling
Curated_gene_sets:reactome_l...15	7	0.72549	0.013966	0.37848	0.027637	Curated_gene_sets:reactome_loss_of_function_of_tgfbr1_in_cancer
Curated_gene_sets:biocarta_c...33	20	0.36071	0.011733	0.18822	0.027666	Curated_gene_sets:biocarta_ctla4_pathway
GO_bp:go_regulation_of_dna_b...2	391	0.080894	0.011519	0.042223	0.0277	GO_bp:go_regulation_of_dna_binding_transcription_factor_activity
Curated_gene_sets:tomida_met...1	17	0.35266	0.010577	0.1841	0.027713	Curated_gene_sets:tomida_metastasis_dn
GO_bp:go_neural_crest_cell_d...	87	0.18224	0.012341	0.095143	0.02773	GO_bp:go_neural_crest_cell_differentiation
Curated_gene_sets:gargalovic...1	11	0.4352	0.010501	0.22739	0.027824	Curated_gene_sets:gargalovic_response_to_oxidized_phospholipids_black_dn
GO_bp:go_positive_regulation...69	55	0.22744	0.012257	0.11887	0.027857	GO_bp:go_positive_regulation_of_blood_vessel_diameter
GO_bp:go_positive_regulation...631	1007	0.052554	0.011808	0.027484	0.027934	GO_bp:go_positive_regulation_of_phosphorus_metabolic_process
Curated_gene_sets:reactome_i...3	17	0.37006	0.011099	0.19358	0.027965	Curated_gene_sets:reactome_il_6_type_cytokine_receptor_ligand_interactions
Curated_gene_sets:pid_nectin...	31	0.31038	0.012566	0.16236	0.027969	Curated_gene_sets:pid_nectin_pathway
GO_cc:go_actin_filament	88	0.16969	0.011557	0.088772	0.027977	GO_cc:go_actin_filament
Curated_gene_sets:biocarta_a...18	17	0.38095	0.011425	0.19935	0.028015	Curated_gene_sets:biocarta_arf_pathway
Curated_gene_sets:bhati_g2m_...2	111	0.13677	0.010456	0.071648	0.02814	Curated_gene_sets:bhati_g2m_arrest_by_2methoxyestradiol_up
GO_bp:go_cellular_response_t...51	85	0.17466	0.011692	0.091547	0.028216	GO_bp:go_cellular_response_to_hydrogen_peroxide
GO_bp:go_cytoplasmic_pattern...1	57	0.19953	0.010946	0.10467	0.028314	GO_bp:go_cytoplasmic_pattern_recognition_receptor_signaling_pathway
Curated_gene_sets:reactome_c...25	74	0.16947	0.010588	0.088935	0.028365	Curated_gene_sets:reactome_cdk_mediated_phosphorylation_and_removal_of_cdc6
GO_mf:go_anaphase_promoting_...	8	0.4311	0.0088715	0.2263	0.0284	GO_mf:go_anaphase_promoting_complex_binding
Curated_gene_sets:biocarta_a...9	11	0.46364	0.011187	0.24346	0.02844	Curated_gene_sets:biocarta_akap95_pathway
GO_bp:go_positive_regulation...162	127	0.14991	0.012253	0.078826	0.028607	GO_bp:go_positive_regulation_of_chemotaxis
GO_bp:go_basement_membrane_a...	8	0.50993	0.010494	0.26852	0.02879	GO_bp:go_basement_membrane_assembly
Curated_gene_sets:zhu_skil_t...1	9	0.5755	0.012561	0.30306	0.028794	Curated_gene_sets:zhu_skil_targets_dn
Curated_gene_sets:weigel_oxi...4	33	0.25641	0.01071	0.13512	0.028878	Curated_gene_sets:weigel_oxidative_stress_response
Curated_gene_sets:reactome_r...132	6	0.70802	0.012619	0.37323	0.028921	Curated_gene_sets:reactome_runx1_regulates_estrogen_receptor_mediated_transcription
Curated_gene_sets:reactome_f...14	85	0.17672	0.01183	0.093164	0.028931	Curated_gene_sets:reactome_fcgamma_receptor_fcgr_dependent_phagocytosis
GO_bp:go_mature_b_cell_diffe...1	23	0.31491	0.010984	0.16602	0.028934	GO_bp:go_mature_b_cell_differentiation
Curated_gene_sets:vetter_tar...1	16	0.38496	0.011201	0.20311	0.029031	Curated_gene_sets:vetter_targets_of_prkca_and_ets1_dn
GO_bp:go_protein_localizatio...5	299	0.090424	0.011288	0.04772	0.029062	GO_bp:go_protein_localization_to_cell_periphery
GO_bp:go_negative_chemotaxis	41	0.26792	0.01247	0.1414	0.029071	GO_bp:go_negative_chemotaxis
GO_mf:go_ubiquitin_conjugati...	31	0.28009	0.011339	0.14789	0.02913	GO_mf:go_ubiquitin_conjugating_enzyme_binding
GO_bp:go_regulation_of_angio...	11	0.5947	0.014349	0.31404	0.029142	GO_bp:go_regulation_of_angiotensin_levels_in_blood
GO_mf:go_oxalate_transmembra...	10	0.42795	0.0098457	0.2261	0.029202	GO_mf:go_oxalate_transmembrane_transporter_activity
Curated_gene_sets:reactome_g...14	19	0.31966	0.010135	0.16895	0.029252	Curated_gene_sets:reactome_g_beta:gamma_signalling_through_cdc42
Curated_gene_sets:kaab_faile...1	139	0.12967	0.011084	0.068554	0.029288	Curated_gene_sets:kaab_failed_heart_atrium_dn
Curated_gene_sets:reactome_g...3	70	0.18116	0.011009	0.095806	0.029329	Curated_gene_sets:reactome_g1_s_dna_damage_checkpoints
Curated_gene_sets:nuytten_ez...1	966	0.049612	0.01093	0.026263	0.029452	Curated_gene_sets:nuytten_ezh2_targets_dn
GO_bp:go_blood_vessel_morpho...	557	0.070383	0.011909	0.037275	0.029508	GO_bp:go_blood_vessel_morphogenesis
GO_bp:go_regulation_of_calci...8	96	0.16892	0.012014	0.08948	0.029534	GO_bp:go_regulation_of_calcium_ion_transport_into_cytosol
Curated_gene_sets:mikkelsen_...10	7	0.52808	0.010166	0.27985	0.029588	Curated_gene_sets:mikkelsen_es_lcp_with_h3k4me3_and_h3k27me3
GO_bp:go_regulation_of_tubul...	8	0.51118	0.010519	0.27096	0.029618	GO_bp:go_regulation_of_tubulin_deacetylation
Curated_gene_sets:biocarta_p...3	35	0.25447	0.010946	0.13491	0.029636	Curated_gene_sets:biocarta_p38mapk_pathway
GO_bp:go_leukotriene_d4_bios...	5	0.77567	0.01262	0.41122	0.029638	GO_bp:go_leukotriene_d4_biosynthetic_process
GO_mf:go_glutathione_hydrola...	5	0.77567	0.01262	0.41122	0.029638	GO_mf:go_glutathione_hydrolase_activity
GO_bp:go_odontogenesis	125	0.15671	0.012708	0.083106	0.029674	GO_bp:go_odontogenesis
Curated_gene_sets:kegg_cardi...	68	0.1926	0.011537	0.10215	0.029694	Curated_gene_sets:kegg_cardiac_muscle_contraction
Curated_gene_sets:wu_apoptos...2	52	0.19943	0.010451	0.10578	0.029706	Curated_gene_sets:wu_apoptosis_by_cdkn1a_via_tp53
GO_bp:go_nucleoside_bisphosp...1	64	0.18448	0.010722	0.09791	0.029776	GO_bp:go_nucleoside_bisphosphate_biosynthetic_process
GO_mf:go_map_kinase_scaffold...	8	0.54172	0.011148	0.28757	0.029807	GO_mf:go_map_kinase_scaffold_activity
GO_bp:go_regulation_of_lymph...4	160	0.13303	0.012193	0.070631	0.029832	GO_bp:go_regulation_of_lymphocyte_differentiation
GO_bp:go_positive_regulation...835	616	0.064271	0.011418	0.034128	0.029841	GO_bp:go_positive_regulation_of_transferase_activity
GO_bp:go_lymphangiogenesis	15	0.41984	0.011828	0.22294	0.029846	GO_bp:go_lymphangiogenesis
GO_bp:go_type_i_interferon_p...	117	0.13266	0.01041	0.070603	0.030137	GO_bp:go_type_i_interferon_production
GO_bp:go_positive_t_cell_sel...	34	0.27953	0.011851	0.14884	0.030196	GO_bp:go_positive_t_cell_selection
GO_bp:go_positive_regulation...403	12	0.44992	0.011338	0.23979	0.030315	GO_bp:go_positive_regulation_of_interleukin_5_production
Curated_gene_sets:huttmann_b...2	260	0.096211	0.011212	0.051312	0.030402	Curated_gene_sets:huttmann_b_cll_poor_survival_up
GO_bp:go_reactive_oxygen_spe...1	96	0.16404	0.011667	0.087569	0.030523	GO_bp:go_reactive_oxygen_species_biosynthetic_process
Curated_gene_sets:meissner_b...3	17	0.37401	0.011217	0.19967	0.030534	Curated_gene_sets:meissner_brain_hcp_with_h3k4me2
GO_bp:go_protein_phosphoryla...	1829	0.038458	0.011375	0.020534	0.030553	GO_bp:go_protein_phosphorylation
GO_bp:go_establishment_of_pr...7	54	0.20721	0.011065	0.11076	0.030694	GO_bp:go_establishment_of_protein_localization_to_plasma_membrane
Curated_gene_sets:reactome_t...57	18	0.30749	0.009489	0.16441	0.030735	Curated_gene_sets:reactome_tp53_regulates_transcription_of_genes_involved_in_g2_cell_cycle_arrest
GO_bp:go_eyelid_development_...	13	0.45224	0.011862	0.24184	0.030749	GO_bp:go_eyelid_development_in_camera_type_eye
GO_bp:go_chondrocyte_develop...2	24	0.31734	0.011306	0.16983	0.030846	GO_bp:go_chondrocyte_development_involved_in_endochondral_bone_morphogenesis
GO_bp:go_positive_regulation...133	861	0.054811	0.011434	0.029338	0.030869	GO_bp:go_positive_regulation_of_cell_population_proliferation
GO_bp:go_mast_cell_migration	12	0.48223	0.012153	0.25819	0.030905	GO_bp:go_mast_cell_migration
GO_mf:go_primary_mirna_bindi...	8	0.49551	0.010197	0.26531	0.030914	GO_mf:go_primary_mirna_binding
Curated_gene_sets:mcclung_de...1	46	0.24361	0.012009	0.13062	0.031095	Curated_gene_sets:mcclung_delta_fosb_targets_2wk
GO_bp:go_hormone_mediated_ap...	5	0.66789	0.010867	0.35811	0.031098	GO_bp:go_hormone_mediated_apoptotic_signaling_pathway
GO_bp:go_cranial_skeletal_sy...	66	0.20755	0.012249	0.11129	0.031108	GO_bp:go_cranial_skeletal_system_development
Curated_gene_sets:reactome_h...32	37	0.23913	0.010575	0.12828	0.031166	Curated_gene_sets:reactome_hsf1_dependent_transactivation
Curated_gene_sets:benporath_...7	1039	0.055033	0.012549	0.029529	0.031192	Curated_gene_sets:benporath_es_with_h3k27me3
Curated_gene_sets:tarte_plas...1	35	0.28323	0.012182	0.15209	0.03129	Curated_gene_sets:tarte_plasma_cell_vs_b_lymphocyte_dn
Curated_gene_sets:hoffmann_s...2	54	0.20939	0.011181	0.11244	0.031295	Curated_gene_sets:hoffmann_small_pre_bii_to_immature_b_lymphocyte_up
Curated_gene_sets:reactome_r...28	163	0.11026	0.0102	0.059259	0.031403	Curated_gene_sets:reactome_regulation_of_expression_of_slits_and_robos
GO_cc:go_cytosolic_large_rib...	55	0.18983	0.01023	0.10204	0.03142	GO_cc:go_cytosolic_large_ribosomal_subunit
GO_bp:go_parasympathetic_ner...	18	0.38919	0.01201	0.20922	0.031436	GO_bp:go_parasympathetic_nervous_system_development
Curated_gene_sets:suzuki_amp...	17	0.36347	0.010901	0.19543	0.031459	Curated_gene_sets:suzuki_amplified_in_oral_cancer
Curated_gene_sets:reactome_t...95	6	0.53162	0.0094748	0.28596	0.031517	Curated_gene_sets:reactome_transport_and_synthesis_of_paps
GO_bp:go_3_phosphoadenosine_...1	6	0.53162	0.0094748	0.28596	0.031517	GO_bp:go_3_phosphoadenosine_5_phosphosulfate_biosynthetic_process
GO_bp:go_negative_regulation...651	5	0.6407	0.010424	0.34471	0.031545	GO_bp:go_negative_regulation_of_synaptic_vesicle_transport
GO_bp:go_t_cell_selection	47	0.2414	0.012029	0.12994	0.031604	GO_bp:go_t_cell_selection
GO_bp:go_tubulin_deacetylati...	9	0.48343	0.010552	0.26035	0.031672	GO_bp:go_tubulin_deacetylation
GO_bp:go_catecholamine_metab...	30	0.30833	0.01228	0.16619	0.031788	GO_bp:go_catecholamine_metabolic_process
GO_bp:go_entrainment_of_circ...1	26	0.28104	0.010421	0.15174	0.032015	GO_bp:go_entrainment_of_circadian_clock
GO_bp:go_g2_dna_damage_check...	29	0.28276	0.011073	0.15288	0.032199	GO_bp:go_g2_dna_damage_checkpoint
Curated_gene_sets:reactome_p...98	19	0.33217	0.010531	0.17961	0.032206	Curated_gene_sets:reactome_prostacyclin_signalling_through_prostacyclin_receptor
GO_bp:go_regulation_of_syste...5	36	0.28788	0.012558	0.15581	0.032339	GO_bp:go_regulation_of_systemic_arterial_blood_pressure_by_hormone
Curated_gene_sets:lin_npas4_...1	67	0.18366	0.010921	0.099412	0.032349	Curated_gene_sets:lin_npas4_targets_dn
Curated_gene_sets:hu_angioge...1	37	0.25128	0.011112	0.13602	0.032352	Curated_gene_sets:hu_angiogenesis_dn
GO_cc:go_golgi_cis_cisterna	16	0.35103	0.010214	0.19008	0.032398	GO_cc:go_golgi_cis_cisterna
Curated_gene_sets:pid_telome...	66	0.1921	0.011337	0.10417	0.032592	Curated_gene_sets:pid_telomerase_pathway
GO_bp:go_regulation_of_trans...14	911	0.052192	0.011184	0.028304	0.032603	GO_bp:go_regulation_of_transferase_activity
GO_bp:go_multi_organism_memb...2	10	0.46286	0.010649	0.2511	0.03265	GO_bp:go_multi_organism_membrane_organization
Curated_gene_sets:reactome_n...42	459	0.070585	0.01087	0.038308	0.032703	Curated_gene_sets:reactome_neutrophil_degranulation
GO_bp:go_germ_cell_migration	9	0.55149	0.012037	0.29955	0.032815	GO_bp:go_germ_cell_migration
GO_mf:go_oxidoreductase_acti...30	7	0.47767	0.0091953	0.25949	0.032832	GO_mf:go_oxidoreductase_activity_acting_on_the_ch_ch_group_of_donors_quinone_or_related_compound_as_acceptor
GO_cc:go_proteasome_core_com...3	11	0.42202	0.010183	0.22931	0.032861	GO_cc:go_proteasome_core_complex_beta_subunit_complex
GO_cc:go_u12_type_spliceosom...	23	0.29718	0.010365	0.16155	0.032922	GO_cc:go_u12_type_spliceosomal_complex
GO_bp:go_regulation_of_produ...2	20	0.34902	0.011353	0.18979	0.032972	GO_bp:go_regulation_of_production_of_small_rna_involved_in_gene_silencing_by_rna
GO_cc:go_elongator_holoenzym...	7	0.52468	0.0101	0.28539	0.033004	GO_cc:go_elongator_holoenzyme_complex
GO_bp:go_hyperosmotic_respon...	25	0.32308	0.011748	0.17574	0.033013	GO_bp:go_hyperosmotic_response
GO_cc:go_envelope	1103	0.045558	0.010684	0.024788	0.033048	GO_cc:go_envelope
Curated_gene_sets:reactome_p...22	42	0.26088	0.01229	0.14198	0.033086	Curated_gene_sets:reactome_phase_0_rapid_depolarisation
Curated_gene_sets:biocarta_e...22	17	0.37179	0.011151	0.20242	0.03313	Curated_gene_sets:biocarta_ets_pathway
GO_bp:go_schwann_cell_prolif...	8	0.44293	0.009115	0.24122	0.033172	GO_bp:go_schwann_cell_proliferation
GO_mf:go_retinal_binding	16	0.33915	0.009868	0.18494	0.033345	GO_mf:go_retinal_binding
GO_bp:go_netrin_activated_si...	12	0.44375	0.011183	0.24205	0.033386	GO_bp:go_netrin_activated_signaling_pathway
Curated_gene_sets:creighton_...6	276	0.092312	0.011079	0.050361	0.03341	Curated_gene_sets:creighton_endocrine_therapy_resistance_4
GO_bp:go_mitotic_cell_cycle	943	0.048725	0.010613	0.026593	0.033467	GO_bp:go_mitotic_cell_cycle
Curated_gene_sets:kegg_bladd...	40	0.24141	0.011099	0.13182	0.033532	Curated_gene_sets:kegg_bladder_cancer
Curated_gene_sets:reactome_i...64	50	0.21132	0.01086	0.11549	0.033645	Curated_gene_sets:reactome_intrinsic_pathway_for_apoptosis
Curated_gene_sets:reactome_p...1	16	0.39249	0.01142	0.2145	0.033651	Curated_gene_sets:reactome_p130cas_linkage_to_mapk_signaling_for_integrins
GO_bp:go_nitric_oxide_biosyn...	64	0.19825	0.011522	0.10835	0.033652	GO_bp:go_nitric_oxide_biosynthetic_process
Curated_gene_sets:gaussmann_...3	7	0.63063	0.01214	0.34478	0.033705	Curated_gene_sets:gaussmann_mll_af4_fusion_targets_b_dn
GO_bp:go_positive_regulation...408	8	0.52349	0.010773	0.28633	0.033764	GO_bp:go_positive_regulation_of_interleukin_8_biosynthetic_process
GO_cc:go_intrinsic_component...2	23	0.29923	0.010437	0.16367	0.033766	GO_cc:go_intrinsic_component_of_external_side_of_plasma_membrane
Curated_gene_sets:reactome_m...21	11	0.48646	0.011738	0.26615	0.033799	Curated_gene_sets:reactome_met_activates_rap1_and_rac1
GO_bp:go_regulation_of_toll_...4	9	0.55901	0.012201	0.30596	0.033852	GO_bp:go_regulation_of_toll_like_receptor_9_signaling_pathway
Curated_gene_sets:flechner_b...4	84	0.16806	0.011184	0.091996	0.03387	Curated_gene_sets:flechner_biopsy_kidney_transplant_rejected_vs_ok_up
GO_bp:go_response_to_catecho...	37	0.25703	0.011366	0.14071	0.033886	GO_bp:go_response_to_catecholamine
Curated_gene_sets:holleman_d...1	8	0.44987	0.0092576	0.24638	0.033942	Curated_gene_sets:holleman_daunorubicin_all_dn
GO_bp:go_regulation_of_cell_...31	449	0.073872	0.011255	0.040481	0.03402	GO_bp:go_regulation_of_cell_morphogenesis
GO_bp:go_fatty_acid_biosynth...	142	0.129	0.011145	0.070698	0.034033	GO_bp:go_fatty_acid_biosynthetic_process
Curated_gene_sets:reactome_r...85	14	0.40357	0.010985	0.22119	0.034044	Curated_gene_sets:reactome_retrograde_neurotrophin_signalling
GO_bp:go_lymph_vessel_develo...	24	0.3262	0.011622	0.17888	0.034118	GO_bp:go_lymph_vessel_development
Curated_gene_sets:bertucci_i...1	44	0.22989	0.011084	0.12615	0.034213	Curated_gene_sets:bertucci_invasive_carcinoma_ductal_vs_lobular_dn
Curated_gene_sets:azare_neop...1	18	0.34276	0.010578	0.18811	0.034229	Curated_gene_sets:azare_neoplastic_transformation_by_stat3_dn
GO_cc:go_epsilon_dna_polymer...	5	0.68422	0.011132	0.37593	0.034382	GO_cc:go_epsilon_dna_polymerase_complex
GO_bp:go_protein_modificatio...3	265	0.087918	0.010342	0.048305	0.034384	GO_bp:go_protein_modification_by_small_protein_removal
Curated_gene_sets:gregory_sy...	134	0.12641	0.010611	0.06946	0.034391	Curated_gene_sets:gregory_synthetic_lethal_with_imatinib
GO_bp:go_regulation_of_fibri...	14	0.354	0.0096355	0.19485	0.034633	GO_bp:go_regulation_of_fibrinolysis
GO_bp:go_peptidyl_lysine_dea...	7	0.62693	0.012068	0.34518	0.034675	GO_bp:go_peptidyl_lysine_deacetylation
GO_bp:go_regulation_of_respo...6	724	0.058654	0.011263	0.032302	0.034711	GO_bp:go_regulation_of_response_to_external_stimulus
GO_bp:go_regulation_of_catio...2	303	0.09203	0.011564	0.050686	0.034718	GO_bp:go_regulation_of_cation_transmembrane_transport
GO_mf:go_5_deoxyribose_5_pho...	5	0.62267	0.010131	0.34314	0.034801	GO_mf:go_5_deoxyribose_5_phosphate_lyase_activity
GO_bp:go_negative_regulation...613	14	0.45713	0.012442	0.25208	0.034893	GO_bp:go_negative_regulation_of_single_stranded_viral_rna_replication_via_double_stranded_dna_intermediate
GO_bp:go_regulation_of_leuko...3	106	0.15524	0.011599	0.085625	0.034919	GO_bp:go_regulation_of_leukocyte_chemotaxis
Curated_gene_sets:chen_liver...	93	0.1638	0.011467	0.090377	0.034972	Curated_gene_sets:chen_liver_metabolism_qtl_cis
GO_bp:go_embryonic_cranial_s...	45	0.23661	0.011537	0.13076	0.035197	GO_bp:go_embryonic_cranial_skeleton_morphogenesis
Curated_gene_sets:figueroa_a...7	15	0.43451	0.012241	0.24035	0.03533	Curated_gene_sets:figueroa_aml_methylation_cluster_4_dn
Curated_gene_sets:reactome_v...2	43	0.23169	0.011043	0.12822	0.035389	Curated_gene_sets:reactome_vasopressin_regulates_renal_water_homeostasis_via_aquaporins
GO_bp:go_chondrocyte_develop...1	47	0.23058	0.011489	0.12764	0.035435	GO_bp:go_chondrocyte_development
Curated_gene_sets:reactome_p...7	9	0.50991	0.01113	0.28243	0.03551	Curated_gene_sets:reactome_p75ntr_regulates_axonogenesis
Curated_gene_sets:reactome_j...1	19	0.36324	0.011516	0.2013	0.035586	Curated_gene_sets:reactome_jnk_c_jun_kinases_phosphorylation_and_activation_mediated_by_activated_human_tak1
GO_bp:go_outer_ear_morphogen...	9	0.48114	0.010502	0.26668	0.035611	GO_bp:go_outer_ear_morphogenesis
Curated_gene_sets:reactome_f...7	35	0.2676	0.01151	0.14835	0.035631	Curated_gene_sets:reactome_fatty_acyl_coa_biosynthesis
GO_bp:go_response_to_histami...	11	0.46392	0.011194	0.25717	0.035631	GO_bp:go_response_to_histamine
GO_bp:go_cellular_response_t...123	12	0.4148	0.010453	0.23	0.03567	GO_bp:go_cellular_response_to_x_ray
GO_bp:go_negative_regulation...34	5	0.65166	0.010603	0.36136	0.035676	GO_bp:go_negative_regulation_of_apoptotic_process_in_bone_marrow_cell
Curated_gene_sets:reactome_r...2	84	0.14914	0.0099251	0.082732	0.035725	Curated_gene_sets:reactome_rab_gefs_exchange_gtp_for_gdp_on_rabs
Curated_gene_sets:chauhan_re...2	47	0.19392	0.0096624	0.10758	0.035736	Curated_gene_sets:chauhan_response_to_methoxyestradiol_up
Curated_gene_sets:reactome_m...49	28	0.2715	0.010447	0.1507	0.035813	Curated_gene_sets:reactome_metalloprotease_dubs
GO_bp:go_positive_regulation...708	53	0.19648	0.010395	0.10907	0.035829	GO_bp:go_positive_regulation_of_response_to_cytokine_stimulus
GO_bp:go_cardiac_chamber_for...	12	0.47342	0.011931	0.26287	0.035866	GO_bp:go_cardiac_chamber_formation
Curated_gene_sets:reactome_s...138	92	0.14109	0.0098239	0.07839	0.035954	Curated_gene_sets:reactome_switching_of_origins_to_a_post_replicative_state
GO_bp:go_adenylate_cyclase_i...4	7	0.6645	0.012792	0.36924	0.035966	GO_bp:go_adenylate_cyclase_inhibiting_g_protein_coupled_glutamate_receptor_signaling_pathway
Curated_gene_sets:pid_glypic...	27	0.30782	0.011632	0.17114	0.036048	Curated_gene_sets:pid_glypican_1pathway
GO_mf:go_protein_disulfide_o...	22	0.29426	0.010038	0.16361	0.036054	GO_mf:go_protein_disulfide_oxidoreductase_activity
GO_bp:go_response_to_extrace...	494	0.066994	0.010693	0.037275	0.036153	GO_bp:go_response_to_extracellular_stimulus
Curated_gene_sets:li_adipoge...	17	0.37524	0.011254	0.20878	0.036155	Curated_gene_sets:li_adipogenesis_by_activated_pparg
Curated_gene_sets:sa_reg_cas...	13	0.37236	0.0097668	0.20724	0.036196	Curated_gene_sets:sa_reg_cascade_of_cyclin_expr
GO_bp:go_cell_cycle_checkpoi...	212	0.098346	0.010362	0.05475	0.036234	GO_bp:go_cell_cycle_checkpoint
GO_bp:go_escrt_complex_disas...	10	0.44716	0.010287	0.24957	0.036599	GO_bp:go_escrt_complex_disassembly
GO_bp:go_cranial_nerve_morph...	27	0.31419	0.011872	0.17537	0.036606	GO_bp:go_cranial_nerve_morphogenesis
Curated_gene_sets:meissner_n...2	78	0.18761	0.012033	0.10472	0.036612	Curated_gene_sets:meissner_npc_hcp_with_h3k27me3
GO_bp:go_regulation_of_calci...5	138	0.13361	0.01138	0.074585	0.036626	GO_bp:go_regulation_of_calcium_ion_transmembrane_transport
GO_bp:go_exocytosis	858	0.051	0.010621	0.028471	0.036633	GO_bp:go_exocytosis
GO_bp:go_cardiac_ventricle_m...	70	0.18855	0.011459	0.10533	0.036732	GO_bp:go_cardiac_ventricle_morphogenesis
GO_cc:go_copii_coated_er_to_...	87	0.15776	0.010684	0.088157	0.036772	GO_cc:go_copii_coated_er_to_golgi_transport_vesicle
Curated_gene_sets:bruins_uvc...4	829	0.053547	0.010971	0.029935	0.036832	Curated_gene_sets:bruins_uvc_response_via_tp53_group_a
GO_bp:go_regulation_of_acyl_...	8	0.4992	0.010273	0.27921	0.036906	GO_bp:go_regulation_of_acyl_coa_biosynthetic_process
GO_cc:go_protein_complex_inv...	36	0.26339	0.011489	0.14738	0.036964	GO_cc:go_protein_complex_involved_in_cell_adhesion
Curated_gene_sets:basaki_ybx...2	276	0.085488	0.010259	0.047865	0.037056	Curated_gene_sets:basaki_ybx1_targets_up
Curated_gene_sets:pid_integr...2	28	0.31865	0.012261	0.1786	0.037211	Curated_gene_sets:pid_integrin2_pathway
GO_bp:go_regulation_of_b_cel...2	16	0.36182	0.010528	0.2028	0.037211	GO_bp:go_regulation_of_b_cell_apoptotic_process
GO_bp:go_positive_regulation...767	160	0.12055	0.011049	0.067568	0.037214	GO_bp:go_positive_regulation_of_stress_activated_protein_kinase_signaling_cascade
Curated_gene_sets:reactome_u...3	94	0.14975	0.010539	0.08403	0.037375	Curated_gene_sets:reactome_uch_proteinases
GO_bp:go_vesicle_targeting	90	0.14248	0.0098128	0.079965	0.037405	GO_bp:go_vesicle_targeting
GO_bp:go_renal_system_process	111	0.14991	0.01146	0.084352	0.037773	GO_bp:go_renal_system_process
Curated_gene_sets:reactome_d...91	96	0.15524	0.01104	0.087347	0.037775	Curated_gene_sets:reactome_downstream_tcr_signaling
GO_bp:go_regulation_of_syste...2	85	0.1727	0.011561	0.097208	0.037823	GO_bp:go_regulation_of_systemic_arterial_blood_pressure
Curated_gene_sets:gross_hypo...9	75	0.15275	0.0096074	0.086001	0.037866	Curated_gene_sets:gross_hypoxia_via_hif1a_up
GO_bp:go_regulation_of_phosp...15	1559	0.039108	0.010763	0.022043	0.038026	GO_bp:go_regulation_of_phosphorus_metabolic_process
Curated_gene_sets:dacosta_uv...6	298	0.079103	0.0098585	0.044607	0.038095	Curated_gene_sets:dacosta_uv_response_via_ercc3_up
Curated_gene_sets:reactome_g...42	32	0.25251	0.010386	0.1424	0.038101	Curated_gene_sets:reactome_glucagon_type_ligand_receptors
Curated_gene_sets:reactome_a...38	5	0.70246	0.011429	0.39616	0.03811	Curated_gene_sets:reactome_activation_of_noxa_and_translocation_to_mitochondria
Curated_gene_sets:biocarta_r...3	13	0.48099	0.012616	0.27127	0.038113	Curated_gene_sets:biocarta_racc_pathway
Curated_gene_sets:browne_hcm...6	146	0.11437	0.010018	0.064507	0.038127	Curated_gene_sets:browne_hcmv_infection_14hr_up
Curated_gene_sets:reactome_r...4	113	0.12874	0.0099288	0.072688	0.038283	Curated_gene_sets:reactome_rab_regulation_of_trafficking
Curated_gene_sets:lindgren_b...7	308	0.082093	0.010399	0.046364	0.03832	Curated_gene_sets:lindgren_bladder_cancer_cluster_3_up
Curated_gene_sets:fontaine_f...1	64	0.19827	0.011523	0.11208	0.038454	Curated_gene_sets:fontaine_follicular_thyroid_adenoma_dn
GO_bp:go_cardiac_myofibril_a...	26	0.2949	0.010935	0.16674	0.038493	GO_bp:go_cardiac_myofibril_assembly
GO_mf:go_protease_binding	121	0.1339	0.010685	0.075804	0.038668	GO_mf:go_protease_binding
Curated_gene_sets:biocarta_p...4	16	0.34745	0.01011	0.19674	0.038701	Curated_gene_sets:biocarta_p53_pathway
Curated_gene_sets:reactome_a...89	74	0.16022	0.01001	0.090772	0.038785	Curated_gene_sets:reactome_apc_c:cdh1_mediated_degradation_of_cdc20_and_other_apc_c:cdh1_targeted_proteins_in_late_mitosis_early_g1
GO_cc:go_condensed_chromosom...2	12	0.4043	0.010189	0.22909	0.038805	GO_cc:go_condensed_chromosome_outer_kinetochore
GO_bp:go_regulation_of_vascu...7	4	0.95099	0.01384	0.53887	0.038809	GO_bp:go_regulation_of_vascular_wound_healing
Curated_gene_sets:piepoli_lg...2	12	0.52335	0.013189	0.29672	0.038891	Curated_gene_sets:piepoli_lgi1_targets_up
GO_bp:go_cerebellar_purkinje...3	9	0.49444	0.010792	0.28033	0.038895	GO_bp:go_cerebellar_purkinje_cell_layer_formation
Curated_gene_sets:reactome_t...60	15	0.36231	0.010208	0.20543	0.038902	Curated_gene_sets:reactome_traf6_mediated_induction_of_tak1_complex_within_tlr4_complex
GO_bp:go_movement_in_environ...	34	0.24618	0.010437	0.13962	0.038939	GO_bp:go_movement_in_environment_of_other_organism_involved_in_symbiotic_interaction
Curated_gene_sets:biocarta_p...28	22	0.2951	0.010067	0.16739	0.038962	Curated_gene_sets:biocarta_ptdins_pathway
GO_bp:go_dna_cytosine_deamin...	9	0.72423	0.015807	0.41105	0.039053	GO_bp:go_dna_cytosine_deamination
GO_bp:go_regulation_of_recep...6	14	0.35318	0.009613	0.20049	0.039081	GO_bp:go_regulation_of_receptor_localization_to_synapse
Curated_gene_sets:pid_hnf3a_...	43	0.22506	0.010727	0.128	0.039358	Curated_gene_sets:pid_hnf3a_pathway
Curated_gene_sets:takeda_tar...1	136	0.13001	0.010994	0.073957	0.039389	Curated_gene_sets:takeda_targets_of_nup98_hoxa9_fusion_10d_dn
GO_bp:go_centromere_complex_...	48	0.19203	0.0096692	0.10932	0.039511	GO_bp:go_centromere_complex_assembly
Curated_gene_sets:reactome_c...79	48	0.20085	0.010114	0.11435	0.039517	Curated_gene_sets:reactome_complex_i_biogenesis
Curated_gene_sets:wang_clim2...1	173	0.1025	0.0097663	0.058369	0.039541	Curated_gene_sets:wang_clim2_targets_dn
GO_bp:go_positive_regulation...61	8	0.60996	0.012552	0.34734	0.039544	GO_bp:go_positive_regulation_of_b_cell_receptor_signaling_pathway
GO_bp:go_regulation_of_exoso...	16	0.37619	0.010946	0.21439	0.039664	GO_bp:go_regulation_of_exosomal_secretion
Curated_gene_sets:jiang_hypo...1	57	0.19026	0.010437	0.10844	0.039685	Curated_gene_sets:jiang_hypoxia_cancer
GO_bp:go_midbody_abscission	17	0.36292	0.010884	0.20687	0.039693	GO_bp:go_midbody_abscission
Curated_gene_sets:reactome_t...79	97	0.14937	0.010678	0.085222	0.039834	Curated_gene_sets:reactome_transcriptional_regulation_by_runx3
Curated_gene_sets:reactome_t...2	29	0.27033	0.010586	0.15427	0.039868	Curated_gene_sets:reactome_tak1_activates_nfkb_by_phosphorylation_and_activation_of_ikks_complex
Curated_gene_sets:reactome_t...27	32	0.24145	0.0099313	0.13781	0.039885	Curated_gene_sets:reactome_thrombin_signalling_through_proteinase_activated_receptors_pars
Curated_gene_sets:douglas_bm...2	540	0.063397	0.010567	0.03622	0.040039	Curated_gene_sets:douglas_bmi1_targets_up
Curated_gene_sets:reactome_t...31	18	0.39092	0.012064	0.2234	0.040082	Curated_gene_sets:reactome_ticam1_rip1_mediated_ikk_complex_recruitment
GO_bp:go_regulation_of_cell_...40	196	0.10816	0.010962	0.061904	0.040308	GO_bp:go_regulation_of_cell_substrate_adhesion
Curated_gene_sets:mikkelsen_...13	114	0.14332	0.011102	0.082038	0.040331	Curated_gene_sets:mikkelsen_ips_icp_with_h3k4me3_and_h327me3
GO_bp:go_cardiocyte_differen...	140	0.12518	0.010739	0.071684	0.040385	GO_bp:go_cardiocyte_differentiation
GO_bp:go_regulation_of_heter...	25	0.32438	0.011795	0.18576	0.040397	GO_bp:go_regulation_of_heterotypic_cell_cell_adhesion
GO_bp:go_gdp_metabolic_proce...	6	0.71819	0.0128	0.41133	0.040414	GO_bp:go_gdp_metabolic_process
Curated_gene_sets:johansson_...2	8	0.50755	0.010445	0.29117	0.040666	Curated_gene_sets:johansson_brain_cancer_early_vs_late_up
GO_bp:go_neurotransmitter_bi...	86	0.16169	0.010887	0.092785	0.04071	GO_bp:go_neurotransmitter_biosynthetic_process
Curated_gene_sets:chebotaev_...2	75	0.17137	0.010778	0.098346	0.040722	Curated_gene_sets:chebotaev_gr_targets_up
Curated_gene_sets:lee_liver_...16	175	0.10593	0.010151	0.060803	0.04074	Curated_gene_sets:lee_liver_cancer_survival_dn
Curated_gene_sets:kuninger_i...1	40	0.26032	0.011969	0.14945	0.040775	Curated_gene_sets:kuninger_igf1_vs_pdgfb_targets_dn
Curated_gene_sets:kegg_proge...	81	0.15533	0.010151	0.08922	0.040854	Curated_gene_sets:kegg_progesterone_mediated_oocyte_maturation
GO_bp:go_negative_regulation...263	15	0.38803	0.010932	0.22291	0.04087	GO_bp:go_negative_regulation_of_glial_cell_proliferation
Curated_gene_sets:kuuselo_pa...	33	0.41503	0.017335	0.23848	0.040915	Curated_gene_sets:kuuselo_pancreatic_cancer_19q13_amplification
GO_bp:go_regulation_of_ubiqu...3	48	0.19334	0.0097355	0.11111	0.040926	GO_bp:go_regulation_of_ubiquitin_protein_transferase_activity
GO_bp:go_neurogenesis	1517	0.039404	0.010711	0.022645	0.040931	GO_bp:go_neurogenesis
GO_bp:go_positive_regulation...299	25	0.31253	0.011364	0.17974	0.041043	GO_bp:go_positive_regulation_of_focal_adhesion_assembly
Curated_gene_sets:reactome_t...102	10	0.41821	0.0096214	0.24058	0.041083	Curated_gene_sets:reactome_transport_of_nucleosides_and_free_purine_and_pyrimidine_bases_across_the_plasma_membrane
GO_bp:go_positive_regulation...796	8	0.55132	0.011345	0.31719	0.041103	GO_bp:go_positive_regulation_of_t_helper_17_cell_differentiation
GO_bp:go_embryonic_skeletal_...4	93	0.1696	0.011873	0.097587	0.041117	GO_bp:go_embryonic_skeletal_system_morphogenesis
GO_bp:go_negative_regulation...259	7	0.60614	0.011668	0.34879	0.041127	GO_bp:go_negative_regulation_of_gastrulation
Curated_gene_sets:reactome_c...110	12	0.38255	0.0096407	0.22023	0.041195	Curated_gene_sets:reactome_cytochrome_c_mediated_apoptotic_response
GO_cc:go_proteasome_core_com...1	22	0.29126	0.0099357	0.1679	0.041402	GO_cc:go_proteasome_core_complex
Curated_gene_sets:pid_insuli...2	44	0.22695	0.010943	0.13094	0.041533	Curated_gene_sets:pid_insulin_pathway
Curated_gene_sets:reactome_t...21	156	0.10538	0.0095384	0.060828	0.041611	Curated_gene_sets:reactome_the_citric_acid_tca_cycle_and_respiratory_electron_transport
Curated_gene_sets:dutertre_e...2	310	0.080216	0.010193	0.046314	0.041644	Curated_gene_sets:dutertre_estradiol_response_24hr_up
Curated_gene_sets:azare_stat...	23	0.31595	0.01102	0.18248	0.0417	Curated_gene_sets:azare_stat3_targets
Curated_gene_sets:sig_cd40pa...	33	0.24236	0.010123	0.14009	0.041827	Curated_gene_sets:sig_cd40pathwaymap
GO_bp:go_mesenchymal_cell_di...1	203	0.1047	0.010797	0.060532	0.041856	GO_bp:go_mesenchymal_cell_differentiation
GO_bp:go_regulation_of_basem...	5	0.56895	0.0092569	0.32908	0.041921	GO_bp:go_regulation_of_basement_membrane_assembly_involved_in_embryonic_body_morphogenesis
Curated_gene_sets:myllykanga...13	8	0.52983	0.010903	0.3066	0.041995	Curated_gene_sets:myllykangas_amplification_hot_spot_29
GO_bp:go_vascular_associated...2	21	0.31675	0.010557	0.18335	0.042038	GO_bp:go_vascular_associated_smooth_muscle_cell_migration
GO_bp:go_type_i_interferon_b...	10	0.37405	0.0086055	0.21659	0.042094	GO_bp:go_type_i_interferon_biosynthetic_process
Curated_gene_sets:marks_acet...	14	0.36064	0.0098161	0.20887	0.042132	Curated_gene_sets:marks_acetylated_non_histone_proteins
GO_bp:go_regulation_of_recep...1	21	0.29582	0.0098595	0.17135	0.042146	GO_bp:go_regulation_of_receptor_binding
Curated_gene_sets:browne_hcm...26	59	0.18474	0.01031	0.10702	0.042165	Curated_gene_sets:browne_hcmv_infection_6hr_up
GO_bp:go_peptidyl_arginine_m...1	15	0.34947	0.0098457	0.20245	0.042168	GO_bp:go_peptidyl_arginine_methylation
Curated_gene_sets:toyota_tar...	426	0.06699	0.0099477	0.038809	0.042169	Curated_gene_sets:toyota_targets_of_mir34b_and_mir34c
GO_bp:go_cellular_response_t...36	318	0.080716	0.010386	0.046767	0.042191	GO_bp:go_cellular_response_to_external_stimulus
GO_bp:go_positive_regulation...373	1003	0.047725	0.010703	0.027657	0.042222	GO_bp:go_positive_regulation_of_immune_system_process
GO_bp:go_hindbrain_radial_gl...	9	0.50336	0.010986	0.29195	0.042352	GO_bp:go_hindbrain_radial_glia_guided_cell_migration
GO_bp:go_positive_regulation...113	78	0.15262	0.0097885	0.088572	0.042445	GO_bp:go_positive_regulation_of_cell_cycle_arrest
GO_bp:go_protein_palmitoylat...	33	0.23725	0.0099096	0.13778	0.04254	GO_bp:go_protein_palmitoylation
GO_bp:go_negative_regulation...696	4	0.80722	0.011747	0.4689	0.042588	GO_bp:go_negative_regulation_of_tubulin_deacetylation
Curated_gene_sets:biocarta_c...3	17	0.37675	0.011299	0.21885	0.042591	Curated_gene_sets:biocarta_cardiacegf_pathway
GO_bp:go_negative_regulation...443	48	0.20807	0.010477	0.12087	0.042593	GO_bp:go_negative_regulation_of_muscle_cell_differentiation
GO_bp:go_regulation_of_prote...43	22	0.27047	0.0092265	0.15726	0.042734	GO_bp:go_regulation_of_protein_localization_to_synapse
Curated_gene_sets:kegg_taste...	47	0.24651	0.012283	0.14344	0.042856	Curated_gene_sets:kegg_taste_transduction
GO_mf:go_ion_channel_regulat...	111	0.13475	0.010301	0.07843	0.0429	GO_mf:go_ion_channel_regulator_activity
GO_mf:go_pre_mrna_3_splice_s...	5	0.46031	0.0074894	0.26797	0.042928	GO_mf:go_pre_mrna_3_splice_site_binding
GO_bp:go_regulation_of_cellu...26	18	0.34825	0.010747	0.20273	0.042929	GO_bp:go_regulation_of_cellular_response_to_vascular_endothelial_growth_factor_stimulus
GO_bp:go_regulation_of_relea...2	76	0.17309	0.010959	0.10083	0.043033	GO_bp:go_regulation_of_release_of_sequestered_calcium_ion_into_cytosol
GO_mf:go_guanyl_nucleotide_e...	205	0.1034	0.010715	0.060243	0.04306	GO_mf:go_guanyl_nucleotide_exchange_factor_activity
Curated_gene_sets:reactome_a...27	30	0.27654	0.011014	0.16117	0.043109	Curated_gene_sets:reactome_activation_of_bh3_only_proteins
GO_cc:go_nuclear_envelope	439	0.067517	0.010174	0.039354	0.043123	GO_cc:go_nuclear_envelope
GO_mf:go_purinergic_receptor...	20	0.33049	0.01075	0.19263	0.043123	GO_mf:go_purinergic_receptor_activity
GO_bp:go_oxalate_transport	11	0.36229	0.0087415	0.2113	0.043221	GO_bp:go_oxalate_transport
GO_cc:go_neurotransmitter_re...	51	0.20758	0.010773	0.12107	0.04323	GO_cc:go_neurotransmitter_receptor_complex
GO_bp:go_positive_regulation...100	1324	0.040783	0.010414	0.023808	0.043367	GO_bp:go_positive_regulation_of_catalytic_activity
GO_bp:go_transport_of_virus	57	0.19541	0.01072	0.1141	0.043402	GO_bp:go_transport_of_virus
Curated_gene_sets:massarweh_...1	62	0.19464	0.011135	0.11366	0.043414	Curated_gene_sets:massarweh_response_to_estradiol
Curated_gene_sets:alonso_met...2	5	0.76111	0.012383	0.44445	0.043416	Curated_gene_sets:alonso_metastasis_emt_dn
GO_bp:go_g0_to_g1_transition	41	0.23847	0.0111	0.13932	0.043488	GO_bp:go_g0_to_g1_transition
GO_bp:go_mucus_secretion	11	0.45558	0.010993	0.2662	0.043512	GO_bp:go_mucus_secretion
Curated_gene_sets:reactome_o...10	7	0.44807	0.0086254	0.26182	0.043515	Curated_gene_sets:reactome_opsins
Curated_gene_sets:dazard_res...1	295	0.084095	0.010429	0.049139	0.043516	Curated_gene_sets:dazard_response_to_uv_nhek_dn
GO_bp:go_negative_regulation...616	12	0.41183	0.010379	0.24067	0.043531	GO_bp:go_negative_regulation_of_skeletal_muscle_tissue_development
Curated_gene_sets:reactome_g...5	159	0.1066	0.0097408	0.062361	0.043694	Curated_gene_sets:reactome_g2_m_checkpoints
GO_bp:go_xenobiotic_glucuron...	11	0.84759	0.020451	0.49598	0.043743	GO_bp:go_xenobiotic_glucuronidation
GO_bp:go_negative_regulation...463	20	0.3217	0.010464	0.18828	0.04377	GO_bp:go_negative_regulation_of_neurological_system_process
GO_bp:go_regulation_of_wound...1	125	0.12813	0.010391	0.075013	0.043813	GO_bp:go_regulation_of_wound_healing
Curated_gene_sets:verrecchia...5	14	0.39473	0.010744	0.2311	0.043824	Curated_gene_sets:verrecchia_response_to_tgfb1_c3
GO_bp:go_tonic_smooth_muscle...	10	0.47563	0.010943	0.27863	0.043919	GO_bp:go_tonic_smooth_muscle_contraction
GO_bp:go_ventricular_cardiac...2	12	0.44747	0.011277	0.26216	0.043933	GO_bp:go_ventricular_cardiac_muscle_cell_development
GO_bp:go_trachea_formation	6	0.659	0.011745	0.38609	0.043933	GO_bp:go_trachea_formation
Curated_gene_sets:reactome_d...63	173	0.10568	0.010069	0.061928	0.043962	Curated_gene_sets:reactome_disorders_of_transmembrane_transporters
GO_bp:go_regulation_of_cell_...32	276	0.087242	0.01047	0.051194	0.044186	GO_bp:go_regulation_of_cell_morphogenesis_involved_in_differentiation
GO_mf:go_zinc_ion_binding	766	0.052107	0.01028	0.030586	0.044234	GO_mf:go_zinc_ion_binding
Curated_gene_sets:rattenbach...	374	0.073591	0.010254	0.043202	0.044253	Curated_gene_sets:rattenbacher_bound_by_celf1
Curated_gene_sets:kyng_werne...1	176	0.10071	0.0096777	0.059135	0.044285	Curated_gene_sets:kyng_werner_syndrom_and_normal_aging_dn
Curated_gene_sets:reactome_d...69	65	0.17985	0.010534	0.10563	0.044323	Curated_gene_sets:reactome_dna_damage_telomere_stress_induced_senescence
Curated_gene_sets:nikolsky_b...27	55	0.33932	0.018286	0.19931	0.044346	Curated_gene_sets:nikolsky_breast_cancer_8p12_p11_amplicon
GO_bp:go_cellular_response_t...14	34	0.2644	0.011209	0.15541	0.044451	GO_bp:go_cellular_response_to_cadmium_ion
GO_bp:go_cardiovascular_syst...	669	0.057335	0.010599	0.033707	0.044481	GO_bp:go_cardiovascular_system_development
GO_cc:go_sperm_midpiece	22	0.31424	0.01072	0.18478	0.04452	GO_cc:go_sperm_midpiece
GO_bp:go_ventricular_cardiac...3	17	0.38875	0.011659	0.22877	0.04464	GO_bp:go_ventricular_cardiac_muscle_cell_differentiation
Curated_gene_sets:nikolsky_b...3	45	0.31623	0.015419	0.18611	0.044657	Curated_gene_sets:nikolsky_breast_cancer_12q13_q21_amplicon
GO_bp:go_regulation_of_lamel...3	40	0.23869	0.010974	0.14064	0.044838	GO_bp:go_regulation_of_lamellipodium_organization
GO_mf:go_dead_h_box_rna_heli...	8	0.58816	0.012104	0.34662	0.044874	GO_mf:go_dead_h_box_rna_helicase_binding
GO_bp:go_epithelial_cell_pro...1	355	0.076268	0.010359	0.044949	0.044879	GO_bp:go_epithelial_cell_proliferation
Curated_gene_sets:reactome_a...98	52	0.19777	0.010364	0.1166	0.04493	Curated_gene_sets:reactome_aquaporin_mediated_transport
GO_bp:go_small_gtpase_mediat...	522	0.062814	0.010298	0.037044	0.044983	GO_bp:go_small_gtpase_mediated_signal_transduction
GO_cc:go_immunological_synap...	34	0.23977	0.010165	0.14146	0.045051	GO_cc:go_immunological_synapse
GO_bp:go_rna_polymerase_iii_...	8	0.4594	0.0094538	0.27116	0.045121	GO_bp:go_rna_polymerase_iii_preinitiation_complex_assembly
Curated_gene_sets:lin_npas4_...2	165	0.10665	0.0099257	0.062966	0.045164	Curated_gene_sets:lin_npas4_targets_up
Curated_gene_sets:kim_wt1_ta...4	165	0.10572	0.0098394	0.06245	0.045245	Curated_gene_sets:kim_wt1_targets_8hr_up
Curated_gene_sets:jiang_hypo...3	18	0.29546	0.009118	0.17457	0.045278	Curated_gene_sets:jiang_hypoxia_via_vhl
GO_bp:go_positive_regulation...328	24	0.3165	0.011277	0.187	0.045281	GO_bp:go_positive_regulation_of_granulocyte_chemotaxis
GO_bp:go_regulation_of_myotu...	54	0.18868	0.010076	0.11158	0.045425	GO_bp:go_regulation_of_myotube_differentiation
GO_cc:go_postsynaptic_endoso...	12	0.42454	0.010699	0.25114	0.04548	GO_cc:go_postsynaptic_endosome
Curated_gene_sets:galie_tumo...2	6	0.61147	0.010898	0.36187	0.045544	Curated_gene_sets:galie_tumor_stemness_genes
GO_bp:go_cellular_respiration	170	0.10285	0.0097143	0.060893	0.045623	GO_bp:go_cellular_respiration
Curated_gene_sets:reactome_o...11	73	0.1491	0.0092525	0.088302	0.045666	Curated_gene_sets:reactome_orc1_removal_from_chromatin
Curated_gene_sets:kegg_endom...	51	0.19859	0.010307	0.11766	0.045731	Curated_gene_sets:kegg_endometrial_cancer
Curated_gene_sets:whiteside_...2	11	0.39817	0.0096074	0.23595	0.045761	Curated_gene_sets:whiteside_cisplatin_resistance_up
GO_mf:go_keratin_filament_bi...	6	0.53474	0.0095304	0.317	0.045823	GO_mf:go_keratin_filament_binding
Curated_gene_sets:reactome_a...121	534	0.061116	0.010131	0.036295	0.046113	Curated_gene_sets:reactome_axon_guidance
GO_mf:go_enzyme_inhibitor_ac...	349	0.07922	0.01067	0.047065	0.046175	GO_mf:go_enzyme_inhibitor_activity
Curated_gene_sets:pid_amb2_n...	41	0.22997	0.010704	0.13664	0.046199	Curated_gene_sets:pid_amb2_neutrophils_pathway
Curated_gene_sets:reactome_i...11	11	0.43309	0.01045	0.25747	0.046284	Curated_gene_sets:reactome_inhibition_of_replication_initiation_of_damaged_dna_by_rb1_e2f1
GO_cc:go_anchored_component_...1	18	0.32815	0.010127	0.19525	0.046424	GO_cc:go_anchored_component_of_external_side_of_plasma_membrane
GO_cc:go_nuclear_pericentric...	8	0.55324	0.011385	0.32932	0.046492	GO_cc:go_nuclear_pericentric_heterochromatin
Curated_gene_sets:reactome_g...40	42	0.20776	0.0097875	0.12371	0.046547	Curated_gene_sets:reactome_glucagon_like_peptide_1_glp1_regulates_insulin_secretion
GO_bp:go_fatty_acyl_coa_bios...	29	0.26498	0.010376	0.15787	0.046636	GO_bp:go_fatty_acyl_coa_biosynthetic_process
GO_bp:go_b_cell_differentiat...	121	0.13512	0.010781	0.080544	0.046723	GO_bp:go_b_cell_differentiation
GO_mf:go_ubiquitin_specific_...	15	0.35817	0.010091	0.21356	0.046769	GO_mf:go_ubiquitin_specific_protease_binding
GO_bp:go_maintenance_of_pres...	5	0.68153	0.011089	0.4064	0.046781	GO_bp:go_maintenance_of_presynaptic_active_zone_structure
GO_bp:go_smooth_muscle_contr...	104	0.14329	0.010604	0.085474	0.046842	GO_bp:go_smooth_muscle_contraction
Curated_gene_sets:kasler_hda...2	189	0.10077	0.010031	0.060125	0.046868	Curated_gene_sets:kasler_hdac7_targets_1_up
Curated_gene_sets:lee_calori...1	45	0.19595	0.0095541	0.11694	0.046916	Curated_gene_sets:lee_calorie_restriction_muscle_dn
Curated_gene_sets:nadler_obe...1	47	0.18373	0.0091549	0.10967	0.046947	Curated_gene_sets:nadler_obesity_dn
GO_bp:go_positive_regulation...440	21	0.30395	0.010131	0.18163	0.047128	GO_bp:go_positive_regulation_of_leukocyte_degranulation
Curated_gene_sets:reactome_r...23	55	0.18324	0.0098747	0.10954	0.047191	Curated_gene_sets:reactome_regulation_of_apoptosis
GO_bp:go_metanephric_glomeru...2	15	0.40508	0.011412	0.24221	0.047232	GO_bp:go_metanephric_glomerulus_development
GO_bp:go_regulation_of_pepti...4	7	0.69315	0.013343	0.41448	0.04724	GO_bp:go_regulation_of_peptidyl_cysteine_s_nitrosylation
GO_bp:go_protein_localizatio...31	8	0.42705	0.008788	0.2555	0.04733	GO_bp:go_protein_localization_to_nuclear_envelope
GO_bp:go_negative_regulation...723	14	0.37474	0.0102	0.22421	0.047333	GO_bp:go_negative_regulation_of_viral_release_from_host_cell
GO_bp:go_positive_regulation...843	907	0.047365	0.010128	0.02834	0.04734	GO_bp:go_positive_regulation_of_transport
GO_bp:go_positive_regulation...269	421	0.067613	0.0099826	0.040458	0.047348	GO_bp:go_positive_regulation_of_establishment_of_protein_localization
GO_bp:go_interferon_alpha_pr...	27	0.24827	0.0093811	0.14857	0.047366	GO_bp:go_interferon_alpha_production
GO_bp:go_regulation_of_mucus...	9	0.52204	0.011394	0.31245	0.047386	GO_bp:go_regulation_of_mucus_secretion
Curated_gene_sets:vanharanta...4	60	0.18685	0.010516	0.11183	0.047389	Curated_gene_sets:vanharanta_uterine_fibroid_with_7q_deletion_up
GO_bp:go_regulation_of_stria...1	95	0.14058	0.0099461	0.08417	0.047451	GO_bp:go_regulation_of_striated_muscle_cell_differentiation
Curated_gene_sets:mullighan_...5	120	0.13114	0.010421	0.078549	0.04752	Curated_gene_sets:mullighan_npm1_mutated_signature_1_dn
Curated_gene_sets:reactome_g...15	25	0.26296	0.0095617	0.15754	0.047547	Curated_gene_sets:reactome_g_beta:gamma_signalling_through_pi3kgamma
GO_bp:go_positive_regulation...676	1517	0.036997	0.010056	0.022183	0.047686	GO_bp:go_positive_regulation_of_protein_metabolic_process
Curated_gene_sets:klein_prim...1	55	0.19801	0.010671	0.11873	0.047688	Curated_gene_sets:klein_primary_effusion_lymphoma_dn
GO_bp:go_negative_regulation...455	16	0.34343	0.0099925	0.20595	0.047711	GO_bp:go_negative_regulation_of_myotube_differentiation
Curated_gene_sets:zhan_multi...9	40	0.23303	0.010714	0.13984	0.047823	Curated_gene_sets:zhan_multiple_myeloma_dn
GO_bp:go_cellular_response_t...9	131	0.12644	0.010495	0.075923	0.047927	GO_bp:go_cellular_response_to_antibiotic
GO_cc:go_u1_snrnp	18	0.31723	0.0097897	0.19056	0.047995	GO_cc:go_u1_snrnp
Curated_gene_sets:gross_hypo...2	135	0.11854	0.0099869	0.071272	0.048146	Curated_gene_sets:gross_hypoxia_via_elk3_and_hif1a_up
Curated_gene_sets:johnstone_...4	134	0.11828	0.0099281	0.071129	0.048181	Curated_gene_sets:johnstone_parvb_targets_2_up
GO_bp:go_hematopoietic_stem_...3	20	0.34179	0.011117	0.20558	0.048214	GO_bp:go_hematopoietic_stem_cell_proliferation
GO_cc:go_site_of_polarized_g...	156	0.11563	0.010467	0.069615	0.048364	GO_cc:go_site_of_polarized_growth
Curated_gene_sets:reactome_r...89	291	0.081168	0.0099982	0.048867	0.048365	Curated_gene_sets:reactome_rho_gtpase_effectors
GO_bp:go_positive_regulation...567	255	0.08681	0.01002	0.052269	0.048383	GO_bp:go_positive_regulation_of_neuron_projection_development
GO_mf:go_cytidine_deaminase_...	12	0.5519	0.013908	0.33234	0.048403	GO_mf:go_cytidine_deaminase_activity
GO_bp:go_phagocytosis	247	0.091171	0.010359	0.054906	0.048418	GO_bp:go_phagocytosis
GO_bp:go_mitotic_g2_dna_dama...	19	0.30467	0.0096595	0.18354	0.048469	GO_bp:go_mitotic_g2_dna_damage_checkpoint
GO_bp:go_bone_morphogenesis	110	0.13594	0.010345	0.081903	0.048489	GO_bp:go_bone_morphogenesis
GO_bp:go_positive_regulation...860	5	0.79542	0.012942	0.47941	0.04855	GO_bp:go_positive_regulation_of_unsaturated_fatty_acid_biosynthetic_process
GO_cc:go_commitment_complex	5	0.49604	0.0080706	0.29935	0.048762	GO_cc:go_commitment_complex
GO_bp:go_endoplasmic_reticul...7	16	0.35227	0.01025	0.21266	0.048818	GO_bp:go_endoplasmic_reticulum_tubular_network_organization
GO_mf:go_omega_peptidase_act...	11	0.41397	0.0099885	0.24991	0.048821	GO_mf:go_omega_peptidase_activity
GO_bp:go_blood_vessel_endoth...1	9	0.4922	0.010743	0.29737	0.048955	GO_bp:go_blood_vessel_endothelial_cell_differentiation
GO_mf:go_dna_directed_dna_po...	24	0.28341	0.010098	0.17131	0.049031	GO_mf:go_dna_directed_dna_polymerase_activity
Curated_gene_sets:guo_hex_ta...1	62	0.16592	0.0094918	0.10031	0.049073	Curated_gene_sets:guo_hex_targets_dn
Curated_gene_sets:kegg_glyco...5	20	0.30351	0.0098722	0.1835	0.049078	Curated_gene_sets:kegg_glycosaminoglycan_degradation
Curated_gene_sets:figueroa_a...11	31	0.25933	0.010499	0.15688	0.049168	Curated_gene_sets:figueroa_aml_methylation_cluster_6_dn
Curated_gene_sets:dittmer_pt...2	113	0.12781	0.0098573	0.077316	0.049169	Curated_gene_sets:dittmer_pthlh_targets_up
Curated_gene_sets:reactome_c...107	87	0.13606	0.0092141	0.08231	0.049172	Curated_gene_sets:reactome_cyclin_a:cdk2_associated_events_at_s_phase_entry
GO_cc:go_golgi_associated_ve...2	105	0.12974	0.0096475	0.078578	0.049373	GO_cc:go_golgi_associated_vesicle_membrane
GO_bp:go_myeloid_leukocyte_m...1	529	0.059118	0.0097553	0.035816	0.049419	GO_bp:go_myeloid_leukocyte_mediated_immunity
Curated_gene_sets:kegg_adher...	71	0.17643	0.010798	0.10691	0.04946	Curated_gene_sets:kegg_adherens_junction
Curated_gene_sets:guenther_g...1	24	0.2796	0.0099615	0.1695	0.049528	Curated_gene_sets:guenther_growth_spherical_vs_adherent_dn
Curated_gene_sets:frasor_res...3	49	0.1881	0.0095695	0.11408	0.049597	Curated_gene_sets:frasor_response_to_serm_or_fulvestrant_dn
GO_bp:go_renal_absorption	15	0.34591	0.0097455	0.20983	0.049628	GO_bp:go_renal_absorption
Curated_gene_sets:jackson_dn...1	19	0.32393	0.01027	0.19652	0.049652	Curated_gene_sets:jackson_dnmt1_targets_dn
GO_bp:go_peripheral_nervous_...4	12	0.43811	0.011041	0.26593	0.049743	GO_bp:go_peripheral_nervous_system_neuron_differentiation
Curated_gene_sets:reactome_c...53	90	0.13821	0.009519	0.083948	0.04985	Curated_gene_sets:reactome_chromosome_maintenance
GO_bp:go_regulation_of_phosp...8	67	0.17847	0.010612	0.10842	0.049876	GO_bp:go_regulation_of_phospholipase_activity
GO_bp:go_synaptic_vesicle_pr...	17	0.32148	0.0096415	0.19543	0.049993	GO_bp:go_synaptic_vesicle_priming
GO_bp:go_positive_regulation...432	546	0.060071	0.010066	0.03652	0.050005	GO_bp:go_positive_regulation_of_kinase_activity
Curated_gene_sets:reactome_n...30	33	0.22416	0.0093625	0.13628	0.050009	Curated_gene_sets:reactome_negative_regulators_of_ddx58_ifih1_signaling
Curated_gene_sets:pid_integr...8	27	0.27973	0.01057	0.17009	0.050028	Curated_gene_sets:pid_integrin_cs_pathway
GO_bp:go_regulation_of_stem_...2	8	0.58219	0.011981	0.35408	0.050071	GO_bp:go_regulation_of_stem_cell_division
Curated_gene_sets:reactome_a...110	70	0.15053	0.009148	0.091551	0.050076	Curated_gene_sets:reactome_assembly_of_the_pre_replicative_complex
Curated_gene_sets:korkola_te...1	41	0.20897	0.0097267	0.12716	0.050162	Curated_gene_sets:korkola_teratoma
GO_bp:go_telomeric_d_loop_di...	7	0.42982	0.0082741	0.26155	0.050165	GO_bp:go_telomeric_d_loop_disassembly
Curated_gene_sets:biocarta_p...21	17	0.30773	0.0092293	0.18735	0.050247	Curated_gene_sets:biocarta_pml_pathway
GO_bp:go_positive_regulation...346	16	0.38536	0.011213	0.23462	0.05025	GO_bp:go_positive_regulation_of_heterotypic_cell_cell_adhesion
GO_bp:go_sialylation	20	0.3587	0.011668	0.21844	0.050291	GO_bp:go_sialylation
GO_mf:go_sialyltransferase_a...	20	0.3587	0.011668	0.21844	0.050291	GO_mf:go_sialyltransferase_activity
Curated_gene_sets:lee_liver_...4	59	0.18681	0.010426	0.11383	0.050395	Curated_gene_sets:lee_liver_cancer_ciprofibrate_up
Curated_gene_sets:ivanova_he...2	125	0.11184	0.0090695	0.068181	0.050473	Curated_gene_sets:ivanova_hematopoiesis_intermediate_progenitor
GO_bp:go_cytolysis_in_other_...	8	0.41727	0.008587	0.25471	0.050693	GO_bp:go_cytolysis_in_other_organism
Curated_gene_sets:reactome_g...41	33	0.22812	0.0095282	0.13926	0.05071	Curated_gene_sets:reactome_glucagon_signaling_in_metabolic_regulation
GO_bp:go_endothelium_develop...	109	0.13998	0.010604	0.085478	0.050761	GO_bp:go_endothelium_development
GO_bp:go_neural_crest_cell_m...2	6	0.53807	0.0095897	0.32878	0.05087	GO_bp:go_neural_crest_cell_migration_involved_in_autonomic_nervous_system_development
GO_bp:go_body_morphogenesis	47	0.18938	0.0094366	0.11595	0.051214	GO_bp:go_body_morphogenesis
GO_mf:go_fatty_acid_synthase...	11	0.39344	0.0094931	0.241	0.051295	GO_mf:go_fatty_acid_synthase_activity
Curated_gene_sets:douglas_bm...1	308	0.073508	0.0093111	0.04503	0.051304	Curated_gene_sets:douglas_bmi1_targets_dn
Curated_gene_sets:piccaluga_...1	125	0.12521	0.010153	0.07671	0.051328	Curated_gene_sets:piccaluga_angioimmunoblastic_lymphoma_dn
Curated_gene_sets:zhang_resp...1	64	0.1487	0.0086424	0.091129	0.051371	Curated_gene_sets:zhang_response_to_cantharidin_dn
GO_bp:go_negative_regulation...75	42	0.1996	0.0094028	0.12232	0.05138	GO_bp:go_negative_regulation_of_carbohydrate_metabolic_process
Curated_gene_sets:neben_aml_...1	12	0.36179	0.0091175	0.22174	0.051395	Curated_gene_sets:neben_aml_with_flt3_or_nras_dn
GO_bp:go_positive_regulation...283	9	0.51308	0.011199	0.31458	0.051455	GO_bp:go_positive_regulation_of_fatty_acid_beta_oxidation
GO_bp:go_oxaloacetate_metabo...	8	0.40358	0.0083051	0.24749	0.051491	GO_bp:go_oxaloacetate_metabolic_process
GO_bp:go_replacement_ossific...	26	0.29367	0.010889	0.1804	0.051787	GO_bp:go_replacement_ossification
GO_mf:go_enone_reductase_act...	4	0.69289	0.010084	0.42587	0.051876	GO_mf:go_enone_reductase_activity
GO_bp:go_mammary_gland_forma...	7	0.58485	0.011258	0.35951	0.0519	GO_bp:go_mammary_gland_formation
GO_bp:go_regulation_of_skele...8	48	0.19065	0.0095997	0.1172	0.051909	GO_bp:go_regulation_of_skeletal_muscle_tissue_development
Curated_gene_sets:reactome_d...16	63	0.16268	0.0093809	0.10003	0.051951	Curated_gene_sets:reactome_defective_cftr_causes_cystic_fibrosis
Curated_gene_sets:reactome_n...74	50	0.20664	0.010619	0.12708	0.051977	Curated_gene_sets:reactome_nuclear_receptor_transcription_pathway
Curated_gene_sets:reactome_t...75	32	0.25967	0.010681	0.1597	0.051981	Curated_gene_sets:reactome_transcriptional_regulation_by_e2f6
GO_mf:go_chemorepellent_acti...	26	0.27311	0.010127	0.168	0.052024	GO_mf:go_chemorepellent_activity
GO_bp:go_regulation_of_prote...13	37	0.20202	0.0089339	0.12434	0.052113	GO_bp:go_regulation_of_protein_deacetylation
GO_bp:go_regulation_of_membr...9	7	0.56152	0.010809	0.34575	0.052192	GO_bp:go_regulation_of_membrane_repolarization_during_action_potential
GO_bp:go_regulation_of_anion...1	9	0.47454	0.010357	0.29225	0.052228	GO_bp:go_regulation_of_anion_channel_activity
Curated_gene_sets:reactome_s...115	59	0.17155	0.0095742	0.10566	0.052242	Curated_gene_sets:reactome_stabilization_of_p53
Curated_gene_sets:zhan_multi...7	47	0.19735	0.0098337	0.12157	0.052264	Curated_gene_sets:zhan_multiple_myeloma_cd2_dn
GO_bp:go_negative_regulation...358	2	0.95364	0.0098138	0.58767	0.052333	GO_bp:go_negative_regulation_of_lamellipodium_assembly
GO_bp:go_actin_cytoskeleton_...	95	0.13806	0.009768	0.085098	0.05237	GO_bp:go_actin_cytoskeleton_reorganization
Curated_gene_sets:reactome_c...11	33	0.22063	0.0092153	0.13608	0.052481	Curated_gene_sets:reactome_cargo_concentration_in_the_er
Curated_gene_sets:burton_adi...6	97	0.1344	0.0096083	0.082941	0.052572	Curated_gene_sets:burton_adipogenesis_3
GO_bp:go_positive_regulation...372	744	0.051609	0.01004	0.031857	0.052622	GO_bp:go_positive_regulation_of_immune_response
Curated_gene_sets:wang_barre...1	34	0.22492	0.0095356	0.13889	0.052683	Curated_gene_sets:wang_barretts_esophagus_and_esophagus_cancer_dn
GO_bp:go_positive_regulation...222	245	0.086207	0.0097557	0.053264	0.052786	GO_bp:go_positive_regulation_of_dna_binding_transcription_factor_activity
Curated_gene_sets:reactome_r...57	75	0.15323	0.0096379	0.094682	0.052799	Curated_gene_sets:reactome_regulation_of_runx2_expression_and_activity
GO_cc:go_u2af	4	0.47109	0.0068557	0.29109	0.052805	GO_cc:go_u2af
Curated_gene_sets:reactome_d...80	13	0.35359	0.0092743	0.21867	0.052952	Curated_gene_sets:reactome_downregulation_of_erbb2:erbb3_signaling
Curated_gene_sets:glinsky_ca...	6	0.53964	0.0096178	0.33397	0.053072	Curated_gene_sets:glinsky_cancer_death_up
GO_mf:go_kinase_activator_ac...	82	0.14903	0.0097994	0.092317	0.053238	GO_mf:go_kinase_activator_activity
Curated_gene_sets:shepard_bm...2	205	0.09122	0.0094529	0.056507	0.053239	Curated_gene_sets:shepard_bmyb_morpholino_up
Curated_gene_sets:pid_nephri...	32	0.25147	0.010343	0.15581	0.05328	Curated_gene_sets:pid_nephrin_neph1_pathway
GO_cc:go_junctional_sarcopla...	9	0.53815	0.011746	0.33356	0.053345	GO_cc:go_junctional_sarcoplasmic_reticulum_membrane
GO_bp:go_secretion_by_tissue	35	0.25154	0.01082	0.15592	0.053349	GO_bp:go_secretion_by_tissue
GO_bp:go_negative_regulation...475	19	0.33545	0.010635	0.20796	0.053373	GO_bp:go_negative_regulation_of_nik_nf_kappab_signaling
Curated_gene_sets:reactome_h...37	12	0.32203	0.0081154	0.19966	0.053396	Curated_gene_sets:reactome_hyaluronan_uptake_and_degradation
Curated_gene_sets:reactome_c...46	9	0.50741	0.011075	0.31466	0.053428	Curated_gene_sets:reactome_chl1_interactions
GO_bp:go_response_to_heparin	6	0.64922	0.011571	0.40263	0.053441	GO_bp:go_response_to_heparin
Curated_gene_sets:mueller_me...	37	0.22522	0.0099595	0.13976	0.053546	Curated_gene_sets:mueller_methylated_in_glioblastoma
GO_bp:go_modulation_of_molec...	8	0.49603	0.010208	0.30798	0.053646	GO_bp:go_modulation_of_molecular_function_in_other_organism
GO_bp:go_positive_regulation...177	27	0.24791	0.0093676	0.15398	0.053702	GO_bp:go_positive_regulation_of_coagulation
GO_cc:go_nuclear_pore_outer_...	10	0.37292	0.0085796	0.23171	0.053771	GO_cc:go_nuclear_pore_outer_ring
Curated_gene_sets:onder_cdh1...3	129	0.11659	0.0096034	0.072444	0.053779	Curated_gene_sets:onder_cdh1_targets_1_up
GO_bp:go_dentinogenesis	6	0.5977	0.010653	0.37139	0.053779	GO_bp:go_dentinogenesis
GO_bp:go_dna_damage_response...2	103	0.12543	0.0092383	0.077971	0.053856	GO_bp:go_dna_damage_response_signal_transduction_by_p53_class_mediator
GO_bp:go_corticospinal_tract...	7	0.57252	0.011021	0.35592	0.053863	GO_bp:go_corticospinal_tract_morphogenesis
GO_bp:go_positive_regulation...663	10	0.49278	0.011337	0.30665	0.054039	GO_bp:go_positive_regulation_of_protein_kinase_a_signaling
GO_cc:go_cholinergic_synapse	9	0.47154	0.010292	0.29355	0.054107	GO_cc:go_cholinergic_synapse
Curated_gene_sets:rutella_re...2	319	0.076326	0.0098363	0.047525	0.054145	Curated_gene_sets:rutella_response_to_csf2rb_and_il4_up
GO_bp:go_regulation_of_t_cel...6	132	0.12436	0.010361	0.077436	0.054152	GO_bp:go_regulation_of_t_cell_differentiation
GO_bp:go_cytoplasmic_sequest...1	4	0.57568	0.0083778	0.35856	0.054197	GO_bp:go_cytoplasmic_sequestering_of_nf_kappab
GO_bp:go_phospholipase_c_act...1	7	0.54321	0.010457	0.33873	0.054403	GO_bp:go_phospholipase_c_activating_dopamine_receptor_signaling_pathway
GO_bp:go_neuron_differentiat...	1278	0.039264	0.009863	0.024485	0.054409	GO_bp:go_neuron_differentiation
Curated_gene_sets:andersen_c...2	172	0.099665	0.0094686	0.062153	0.054418	Curated_gene_sets:andersen_cholangiocarcinoma_class2
Curated_gene_sets:reactome_t...25	80	0.14434	0.0093748	0.090024	0.054444	Curated_gene_sets:reactome_the_role_of_gtse1_in_g2_m_progression_after_g2_checkpoint
Curated_gene_sets:figueroa_a...5	38	0.21858	0.0097957	0.13636	0.054484	Curated_gene_sets:figueroa_aml_methylation_cluster_3_dn
GO_bp:go_heat_acclimation	4	0.67545	0.0098297	0.4215	0.054532	GO_bp:go_heat_acclimation
GO_bp:go_positive_regulation...303	6	0.49973	0.0089064	0.31199	0.054617	GO_bp:go_positive_regulation_of_gastro_intestinal_system_smooth_muscle_contraction
GO_mf:go_retinol_binding	15	0.31804	0.0089602	0.19857	0.054625	GO_mf:go_retinol_binding
GO_bp:go_locomotion	1691	0.034832	0.0099459	0.021766	0.054777	GO_bp:go_locomotion
Curated_gene_sets:whitfield_...5	124	0.11465	0.0092604	0.071651	0.054791	Curated_gene_sets:whitfield_cell_cycle_m_g1
Curated_gene_sets:reactome_p...42	102	0.1389	0.010181	0.08681	0.054801	Curated_gene_sets:reactome_pi3k_akt_signaling_in_cancer
Curated_gene_sets:lim_mammar...6	448	0.065356	0.0099465	0.040889	0.05499	Curated_gene_sets:lim_mammary_stem_cell_up
GO_bp:go_intrinsic_apoptotic...2	72	0.15106	0.0093101	0.094533	0.055035	GO_bp:go_intrinsic_apoptotic_signaling_pathway_by_p53_class_mediator
GO_bp:go_positive_regulation...837	17	0.33974	0.010189	0.21262	0.055044	GO_bp:go_positive_regulation_of_transforming_growth_factor_beta_production
Curated_gene_sets:naishiro_c...	8	0.54364	0.011187	0.34027	0.055069	Curated_gene_sets:naishiro_ctnnb1_targets_with_lef1_motif
GO_bp:go_positive_regulation...417	54	0.17781	0.009495	0.11135	0.055157	GO_bp:go_positive_regulation_of_intrinsic_apoptotic_signaling_pathway
Curated_gene_sets:reactome_v...20	20	0.30796	0.010017	0.19288	0.055181	Curated_gene_sets:reactome_vxpx_cargo_targeting_to_cilium
GO_bp:go_virion_assembly	38	0.20018	0.0089707	0.1254	0.055221	GO_bp:go_virion_assembly
Curated_gene_sets:ikeda_mir1...2	41	0.21063	0.0098039	0.13208	0.055399	Curated_gene_sets:ikeda_mir133_targets_up
GO_bp:go_positive_regulation...742	5	0.60051	0.0097705	0.37657	0.0554	GO_bp:go_positive_regulation_of_skeletal_muscle_tissue_regeneration
GO_bp:go_homophilic_cell_adh...	158	0.13039	0.011878	0.081806	0.055483	GO_bp:go_homophilic_cell_adhesion_via_plasma_membrane_adhesion_molecules
Curated_gene_sets:pid_rhodop...	22	0.24974	0.0085193	0.15669	0.055495	Curated_gene_sets:pid_rhodopsin_pathway
Curated_gene_sets:charafe_br...1	50	0.22885	0.011761	0.14367	0.055595	Curated_gene_sets:charafe_breast_cancer_basal_vs_mesenchymal_dn
Curated_gene_sets:chesler_br...6	6	0.48086	0.0085703	0.30188	0.055598	Curated_gene_sets:chesler_brain_qtl_trans
Curated_gene_sets:verhaak_gl...1	160	0.10708	0.0098148	0.067244	0.055656	Curated_gene_sets:verhaak_glioblastoma_classical
GO_bp:go_facial_nerve_struct...	8	0.4917	0.010119	0.30894	0.055749	GO_bp:go_facial_nerve_structural_organization
GO_bp:go_lymph_node_developm...	16	0.37183	0.010819	0.23363	0.055757	GO_bp:go_lymph_node_development
GO_bp:go_sprouting_angiogene...	109	0.12711	0.0096291	0.079883	0.055796	GO_bp:go_sprouting_angiogenesis
GO_bp:go_response_to_anticoa...	8	0.54929	0.011304	0.34523	0.055807	GO_bp:go_response_to_anticoagulant
GO_bp:go_sympathetic_nervous...	20	0.31044	0.010098	0.19533	0.056006	GO_bp:go_sympathetic_nervous_system_development
Curated_gene_sets:reactome_m...74	197	0.089634	0.0091074	0.056418	0.056069	Curated_gene_sets:reactome_mitotic_metaphase_and_anaphase
Curated_gene_sets:reactome_r...146	7	0.50275	0.0096779	0.31648	0.056087	Curated_gene_sets:reactome_runx3_regulates_cdkn1a_transcription
Curated_gene_sets:hu_genotox...4	37	0.21713	0.0096021	0.13672	0.056128	Curated_gene_sets:hu_genotoxin_action_direct_vs_indirect_4hr
GO_bp:go_roundabout_signalin...	7	0.61767	0.01189	0.3891	0.056215	GO_bp:go_roundabout_signaling_pathway
Curated_gene_sets:mikkelsen_...34	9	0.39164	0.0085481	0.24692	0.056367	Curated_gene_sets:mikkelsen_npc_with_lcp_h3k27me3
GO_bp:go_positive_regulation...511	17	0.25085	0.0075234	0.15827	0.056492	GO_bp:go_positive_regulation_of_mitochondrial_translation
GO_bp:go_positive_regulation...19	31	0.24127	0.0097677	0.15223	0.056504	GO_bp:go_positive_regulation_of_adherens_junction_organization
GO_bp:go_substrate_dependent...3	5	0.71661	0.011659	0.45226	0.056548	GO_bp:go_substrate_dependent_cerebral_cortex_tangential_migration
Curated_gene_sets:reactome_p...120	53	0.16834	0.0089061	0.10626	0.056583	Curated_gene_sets:reactome_pyruvate_metabolism_and_citric_acid_tca_cycle
GO_bp:go_golgi_vesicle_trans...	348	0.06799	0.0091446	0.042924	0.05661	GO_bp:go_golgi_vesicle_transport
GO_bp:go_neuron_development	1039	0.042655	0.0097265	0.026931	0.056619	GO_bp:go_neuron_development
GO_cc:go_endopeptidase_compl...	66	0.15572	0.0091899	0.098327	0.056645	GO_cc:go_endopeptidase_complex
GO_mf:go_camp_response_eleme...2	8	0.45356	0.0093337	0.28641	0.056649	GO_mf:go_camp_response_element_binding_protein_binding
GO_mf:go_secondary_active_su...	13	0.32627	0.0085577	0.20609	0.056705	GO_mf:go_secondary_active_sulfate_transmembrane_transporter_activity
Curated_gene_sets:hendricks_...1	46	0.19846	0.0097833	0.12537	0.056715	Curated_gene_sets:hendricks_smarca4_targets_dn
Curated_gene_sets:reactome_a...66	13	0.33159	0.0086974	0.20962	0.056849	Curated_gene_sets:reactome_advanced_glycosylation_endproduct_receptor_signaling
Curated_gene_sets:reactome_s...65	54	0.17708	0.0094561	0.11195	0.056862	Curated_gene_sets:reactome_signaling_by_non_receptor_tyrosine_kinases
Curated_gene_sets:weigel_oxi...1	32	0.21253	0.0087417	0.13455	0.057105	Curated_gene_sets:weigel_oxidative_stress_by_hne_and_h2o2
GO_mf:go_pre_mrna_binding	32	0.19455	0.008002	0.12316	0.057109	GO_mf:go_pre_mrna_binding
GO_bp:go_cytoplasmic_pattern...2	26	0.23314	0.0086452	0.14761	0.057127	GO_bp:go_cytoplasmic_pattern_recognition_receptor_signaling_pathway_in_response_to_virus
Curated_gene_sets:reactome_d...55	11	0.32212	0.0077725	0.20402	0.057186	Curated_gene_sets:reactome_diseases_associated_with_visual_transduction
Curated_gene_sets:reactome_r...147	6	0.61325	0.01093	0.38873	0.057343	Curated_gene_sets:reactome_runx3_regulates_immune_response_and_cell_migration
GO_bp:go_antigen_receptor_me...	228	0.088984	0.0097186	0.056409	0.057351	GO_bp:go_antigen_receptor_mediated_signaling_pathway
GO_bp:go_atp_synthesis_coupl...	80	0.14174	0.0092059	0.089857	0.057368	GO_bp:go_atp_synthesis_coupled_electron_transport
GO_bp:go_receptor_localizati...2	49	0.18352	0.0093363	0.1164	0.057458	GO_bp:go_receptor_localization_to_synapse
GO_bp:go_positive_regulation...191	11	0.44431	0.010721	0.28186	0.057483	GO_bp:go_positive_regulation_of_cysteine_type_endopeptidase_activity_involved_in_apoptotic_signaling_pathway
GO_bp:go_negative_regulation...138	9	0.42061	0.0091804	0.26691	0.057537	GO_bp:go_negative_regulation_of_cellular_response_to_vascular_endothelial_growth_factor_stimulus
GO_bp:go_positive_regulation...564	340	0.072906	0.0096944	0.046286	0.057623	GO_bp:go_positive_regulation_of_neuron_differentiation
Curated_gene_sets:pedrioli_m...2	196	0.093044	0.0094301	0.059074	0.057633	Curated_gene_sets:pedrioli_mir31_targets_up
GO_bp:go_tumor_necrosis_fact...2	154	0.10465	0.0094124	0.066454	0.057657	GO_bp:go_tumor_necrosis_factor_mediated_signaling_pathway
GO_bp:go_regulation_of_phosp...7	10	0.40621	0.0093455	0.25814	0.0578	GO_bp:go_regulation_of_phospholipase_a2_activity
Curated_gene_sets:reactome_r...73	14	0.41218	0.011219	0.26213	0.057933	Curated_gene_sets:reactome_repression_of_wnt_target_genes
GO_bp:go_regulation_of_prote...46	1699	0.032999	0.0094425	0.020993	0.057999	GO_bp:go_regulation_of_protein_modification_process
GO_bp:go_positive_regulation...765	22	0.27319	0.0093194	0.17384	0.058039	GO_bp:go_positive_regulation_of_sterol_transport
GO_bp:go_aminoglycan_catabol...	61	0.15928	0.0090382	0.10135	0.058042	GO_bp:go_aminoglycan_catabolic_process
Curated_gene_sets:reactome_g...63	14	0.30312	0.0082506	0.19289	0.058044	Curated_gene_sets:reactome_golgi_cisternae_pericentriolar_stack_reorganization
GO_bp:go_negative_regulation...333	5	0.65296	0.010624	0.41556	0.058068	GO_bp:go_negative_regulation_of_interleukin_4_production
GO_mf:go_cd4_receptor_binding	8	0.54082	0.011129	0.34425	0.058102	GO_mf:go_cd4_receptor_binding
Curated_gene_sets:maloney_re...2	38	0.20867	0.0093514	0.13283	0.058111	Curated_gene_sets:maloney_response_to_17aag_up
GO_bp:go_regulation_of_endop...1	31	0.25556	0.010346	0.16277	0.058211	GO_bp:go_regulation_of_endoplasmic_reticulum_stress_induced_intrinsic_apoptotic_signaling_pathway
Curated_gene_sets:reactome_p...112	14	0.32243	0.0087761	0.20541	0.058254	Curated_gene_sets:reactome_ptk6_regulates_rho_gtpases_ras_gtpase_and_map_kinases
GO_bp:go_positive_regulation...206	471	0.061597	0.0096062	0.039284	0.058449	GO_bp:go_positive_regulation_of_defense_response
Curated_gene_sets:biocarta_f...9	7	0.51716	0.0099554	0.33002	0.058558	Curated_gene_sets:biocarta_fxr_pathway
Curated_gene_sets:chen_hoxa5...2	9	0.48995	0.010694	0.31273	0.058603	Curated_gene_sets:chen_hoxa5_targets_6hr_up
Curated_gene_sets:vernell_re...2	69	0.14893	0.0089861	0.095059	0.058604	Curated_gene_sets:vernell_retinoblastoma_pathway_up
GO_bp:go_regulation_of_lamel...1	28	0.24888	0.0095767	0.15888	0.058632	GO_bp:go_regulation_of_lamellipodium_assembly
GO_bp:go_cell_motility	1470	0.036345	0.0097379	0.023203	0.058637	GO_bp:go_cell_motility
Curated_gene_sets:reactome_r...81	108	0.11257	0.0084893	0.071878	0.058661	Curated_gene_sets:reactome_respiratory_electron_transport_atp_synthesis_by_chemiosmotic_coupling_and_heat_production_by_uncoupling_proteins
GO_bp:go_protein_homooligome...	329	0.06907	0.0090372	0.044109	0.058695	GO_bp:go_protein_homooligomerization
GO_bp:go_response_to_cell_cy...	7	0.39221	0.0075502	0.2505	0.058714	GO_bp:go_response_to_cell_cycle_checkpoint_signaling
Curated_gene_sets:reactome_s...84	208	0.084014	0.0087689	0.053675	0.058771	Curated_gene_sets:reactome_signaling_by_robo_receptors
GO_bp:go_regulation_of_exit_...	18	0.30224	0.0093271	0.1932	0.058869	GO_bp:go_regulation_of_exit_from_mitosis
GO_mf:go_unfolded_protein_bi...	115	0.10919	0.0084948	0.069798	0.05888	GO_mf:go_unfolded_protein_binding
GO_bp:go_positive_regulation...186	18	0.32314	0.0099721	0.20671	0.059002	GO_bp:go_positive_regulation_of_creb_transcription_factor_activity
GO_bp:go_gliogenesis	271	0.08173	0.0097206	0.052293	0.059045	GO_bp:go_gliogenesis
Curated_gene_sets:reactome_c...59	22	0.24056	0.0082063	0.15394	0.059076	Curated_gene_sets:reactome_citric_acid_cycle_tca_cycle
GO_mf:go_3_5_exonuclease_act...	51	0.17429	0.0090457	0.11158	0.059152	GO_mf:go_3_5_exonuclease_activity
GO_mf:go_steroid_hormone_rec...1	53	0.19025	0.010065	0.12193	0.059345	GO_mf:go_steroid_hormone_receptor_activity
GO_bp:go_regulation_of_kinas...	817	0.046727	0.009507	0.029956	0.059404	GO_bp:go_regulation_of_kinase_activity
GO_bp:go_regulation_of_ire1_...	12	0.36354	0.0091615	0.23312	0.059456	GO_bp:go_regulation_of_ire1_mediated_unfolded_protein_response
Curated_gene_sets:reactome_e...28	15	0.32055	0.009031	0.20564	0.059527	Curated_gene_sets:reactome_erbb2_regulates_cell_motility
GO_bp:go_regulation_of_histo...15	12	0.39144	0.0098648	0.25115	0.059552	GO_bp:go_regulation_of_histone_phosphorylation
GO_cc:go_junctional_membrane...	7	0.58858	0.01133	0.37775	0.059611	GO_cc:go_junctional_membrane_complex
GO_bp:go_calmodulin_dependen...	8	0.43571	0.0089663	0.27969	0.059645	GO_bp:go_calmodulin_dependent_kinase_signaling_pathway
GO_bp:go_regulation_of_monoc...1	24	0.27379	0.0097547	0.17583	0.059726	GO_bp:go_regulation_of_monocyte_chemotaxis
GO_bp:go_negative_regulation...392	7	0.48912	0.0094156	0.31414	0.059742	GO_bp:go_negative_regulation_of_macrophage_chemotaxis
GO_bp:go_leukocyte_mediated_...2	741	0.048009	0.0093219	0.030851	0.059842	GO_bp:go_leukocyte_mediated_immunity
Curated_gene_sets:reactome_v...18	12	0.36437	0.0091826	0.23421	0.05989	Curated_gene_sets:reactome_vldlr_internalisation_and_degradation
GO_bp:go_cerebellar_granular...2	6	0.63244	0.011272	0.40686	0.060047	GO_bp:go_cerebellar_granular_layer_formation
GO_cc:go_integral_component_...1	5	0.52129	0.0084815	0.3356	0.060184	GO_cc:go_integral_component_of_cytoplasmic_side_of_endoplasmic_reticulum_membrane
GO_bp:go_nucleoside_bisphosp...2	4	0.6759	0.0098362	0.43532	0.060264	GO_bp:go_nucleoside_bisphosphate_catabolic_process
Curated_gene_sets:biocarta_i...21	19	0.30173	0.0095663	0.19438	0.06031	Curated_gene_sets:biocarta_intrinsic_pathway
GO_bp:go_actin_polymerizatio...1	6	0.49226	0.0087733	0.31718	0.060342	GO_bp:go_actin_polymerization_dependent_cell_motility
Curated_gene_sets:tang_senes...1	54	0.1644	0.0087789	0.10597	0.060408	Curated_gene_sets:tang_senescence_tp53_targets_dn
Curated_gene_sets:reactome_i...38	66	0.15912	0.0093907	0.1026	0.060476	Curated_gene_sets:reactome_interleukin_17_signaling
GO_bp:go_face_development	47	0.18822	0.0093786	0.12144	0.060589	GO_bp:go_face_development
GO_bp:go_carbohydrate_transp...	143	0.10964	0.0095048	0.070775	0.060686	GO_bp:go_carbohydrate_transport
Curated_gene_sets:kim_myc_am...1	97	0.13988	0.0099996	0.090343	0.060784	Curated_gene_sets:kim_myc_amplification_targets_dn
Curated_gene_sets:reactome_d...32	85	0.14201	0.0095065	0.091759	0.06086	Curated_gene_sets:reactome_degradation_of_beta_catenin_by_the_destruction_complex
Curated_gene_sets:lien_breas...1	32	0.24386	0.01003	0.1576	0.060896	Curated_gene_sets:lien_breast_carcinoma_metaplastic
Curated_gene_sets:reactome_f...8	57	0.16589	0.0091003	0.10722	0.060927	Curated_gene_sets:reactome_fbxl7_down_regulates_aurka_during_mitotic_entry_and_in_early_mitosis
GO_bp:go_positive_regulation...340	24	0.28685	0.01022	0.18549	0.061007	GO_bp:go_positive_regulation_of_heart_rate
GO_mf:go_mitogen_activated_p...4	5	0.54189	0.0088167	0.35062	0.061116	GO_mf:go_mitogen_activated_protein_kinase_p38_binding
Curated_gene_sets:reactome_r...66	19	0.27764	0.0088026	0.17965	0.061127	Curated_gene_sets:reactome_regulation_of_tp53_activity_through_methylation
GO_bp:go_negative_regulation...267	16	0.28625	0.008329	0.18523	0.061139	GO_bp:go_negative_regulation_of_gluconeogenesis
GO_bp:go_response_to_x_ray	30	0.22253	0.0088627	0.14406	0.061224	GO_bp:go_response_to_x_ray
Curated_gene_sets:lein_medul...	81	0.14005	0.0091532	0.090674	0.061231	Curated_gene_sets:lein_medulla_markers
Curated_gene_sets:ruan_respo...2	37	0.23462	0.010375	0.15192	0.061255	Curated_gene_sets:ruan_response_to_tnf_troglitazone_dn
Curated_gene_sets:mootha_hum...	409	0.059837	0.0087104	0.03878	0.061427	Curated_gene_sets:mootha_human_mitodb_6_2002
Curated_gene_sets:reactome_m...77	108	0.11675	0.0088045	0.07568	0.061456	Curated_gene_sets:reactome_mitotic_spindle_checkpoint
Curated_gene_sets:bilanges_s...1	48	0.16618	0.008368	0.10776	0.061526	Curated_gene_sets:bilanges_serum_and_rapamycin_sensitive_genes
GO_bp:go_mitochondrion_morph...	19	0.27428	0.0086958	0.17789	0.061564	GO_bp:go_mitochondrion_morphogenesis
GO_bp:go_regulation_of_trans...2	5	0.44955	0.0073142	0.29166	0.061625	GO_bp:go_regulation_of_transcription_by_glucose
GO_bp:go_camp_biosynthetic_p...	10	0.41839	0.0096256	0.27146	0.061639	GO_bp:go_camp_biosynthetic_process
GO_mf:go_adenylate_cyclase_a...2	10	0.41839	0.0096256	0.27146	0.061639	GO_mf:go_adenylate_cyclase_activity
GO_mf:go_bicarbonate_transme...	19	0.26449	0.0083855	0.17172	0.061763	GO_mf:go_bicarbonate_transmembrane_transporter_activity
GO_bp:go_viral_gene_expressi...	183	0.086251	0.0084496	0.056014	0.061812	GO_bp:go_viral_gene_expression
GO_cc:go_coated_vesicle	274	0.076142	0.0091052	0.049468	0.061885	GO_cc:go_coated_vesicle
GO_cc:go_recycling_endosome_...	71	0.14157	0.0086645	0.092009	0.061955	GO_cc:go_recycling_endosome_membrane
Curated_gene_sets:pid_ncadhe...	33	0.22368	0.0093425	0.14542	0.062018	Curated_gene_sets:pid_ncadherin_pathway
Curated_gene_sets:liu_il13_p...	15	0.29637	0.0083497	0.19269	0.062022	Curated_gene_sets:liu_il13_priming_model
Curated_gene_sets:farmer_bre...4	38	0.21885	0.0098076	0.14232	0.062071	Curated_gene_sets:farmer_breast_cancer_cluster_1
Curated_gene_sets:yang_bcl3_...2	309	0.072889	0.0092475	0.047415	0.062122	Curated_gene_sets:yang_bcl3_targets_up
Curated_gene_sets:onder_cdh1...2	163	0.10086	0.00933	0.065621	0.062161	Curated_gene_sets:onder_cdh1_targets_1_dn
GO_bp:go_apoptotic_process_i...2	35	0.23469	0.010095	0.15272	0.062188	GO_bp:go_apoptotic_process_involved_in_development
Curated_gene_sets:reactome_p...29	11	0.3867	0.0093305	0.25168	0.062218	Curated_gene_sets:reactome_phenylalanine_and_tyrosine_metabolism
GO_bp:go_l_phenylalanine_cat...	11	0.3867	0.0093305	0.25168	0.062218	GO_bp:go_l_phenylalanine_catabolic_process
GO_bp:go_positive_regulation...318	42	0.19785	0.0093207	0.12879	0.062251	GO_bp:go_positive_regulation_of_glucose_transmembrane_transport
Curated_gene_sets:mariadason...1	37	0.20027	0.0088564	0.13052	0.062467	Curated_gene_sets:mariadason_regulated_by_histone_acetylation_dn
Curated_gene_sets:rodrigues_...3	31	0.25332	0.010256	0.1651	0.062478	Curated_gene_sets:rodrigues_ntn1_and_dcc_targets
GO_bp:go_negative_regulation...713	11	0.42325	0.010212	0.27585	0.062486	GO_bp:go_negative_regulation_of_vascular_permeability
Curated_gene_sets:jechlinger...1	59	0.176	0.0098227	0.11472	0.062495	Curated_gene_sets:jechlinger_epithelial_to_mesenchymal_transition_dn
GO_mf:go_molecular_function_...	1676	0.033248	0.0094556	0.021673	0.062514	GO_mf:go_molecular_function_regulator
GO_bp:go_positive_regulation...439	82	0.14987	0.0098543	0.09774	0.062609	GO_bp:go_positive_regulation_of_leukocyte_chemotaxis
Curated_gene_sets:spielman_l...3	568	0.051783	0.0088449	0.033778	0.062641	Curated_gene_sets:spielman_lymphoblast_european_vs_asian_dn
Curated_gene_sets:reactome_r...101	58	0.15654	0.0086622	0.10212	0.062672	Curated_gene_sets:reactome_rmts_methylate_histone_arginines
Curated_gene_sets:reactome_p...113	9	0.40134	0.0087598	0.26192	0.06273	Curated_gene_sets:reactome_ptk6_regulates_rtks_and_their_effectors_akt1_and_dok1
GO_mf:go_oxidoreductase_acti...14	5	0.66924	0.010889	0.43682	0.062762	GO_mf:go_oxidoreductase_activity_acting_on_other_nitrogenous_compounds_as_donors
Curated_gene_sets:holleman_d...3	12	0.32982	0.0083119	0.21536	0.062834	Curated_gene_sets:holleman_daunorubicin_b_all_dn
GO_mf:go_sulfate_transmembra...	16	0.29893	0.0086978	0.19519	0.062835	GO_mf:go_sulfate_transmembrane_transporter_activity
GO_bp:go_positive_regulation...128	50	0.19314	0.0099255	0.12614	0.062874	GO_bp:go_positive_regulation_of_cell_matrix_adhesion
GO_mf:go_atpase_activator_ac...	25	0.22871	0.0083162	0.14937	0.062875	GO_mf:go_atpase_activator_activity
GO_bp:go_positive_regulation...380	69	0.14925	0.0090053	0.097481	0.06289	GO_bp:go_positive_regulation_of_insulin_secretion
GO_bp:go_vascular_endothelia...3	90	0.13447	0.0092611	0.087882	0.063009	GO_bp:go_vascular_endothelial_growth_factor_receptor_signaling_pathway
GO_mf:go_snrnp_binding	7	0.45686	0.0087946	0.29867	0.063063	GO_mf:go_snrnp_binding
GO_bp:go_mitotic_cell_cycle_...2	163	0.093737	0.0086714	0.061286	0.063078	GO_bp:go_mitotic_cell_cycle_checkpoint
Curated_gene_sets:meissner_b...5	1037	0.044059	0.010037	0.028806	0.063081	Curated_gene_sets:meissner_brain_hcp_with_h3k4me3_and_h3k27me3
GO_bp:go_chromosome_localiza...	75	0.14026	0.0088219	0.091746	0.063169	GO_bp:go_chromosome_localization
Curated_gene_sets:reactome_i...8	364	0.062486	0.0085916	0.040911	0.063342	Curated_gene_sets:reactome_infectious_disease
GO_bp:go_collagen_metabolic_...	15	0.30065	0.0084703	0.19689	0.063394	GO_bp:go_collagen_metabolic_process
GO_cc:go_mitochondrial_matrix	452	0.055599	0.0084984	0.036418	0.063429	GO_cc:go_mitochondrial_matrix
GO_bp:go_regulation_of_dna_t...3	35	0.20958	0.0090147	0.13733	0.063499	GO_bp:go_regulation_of_dna_templated_transcription_initiation
GO_bp:go_regulation_of_t_hel...1	6	0.65278	0.011634	0.42776	0.063508	GO_bp:go_regulation_of_t_helper_17_cell_lineage_commitment
GO_bp:go_entrainment_of_circ...2	20	0.24975	0.0081236	0.16375	0.063616	GO_bp:go_entrainment_of_circadian_clock_by_photoperiod
GO_bp:go_negative_regulation...707	9	0.3992	0.0087131	0.26181	0.063667	GO_bp:go_negative_regulation_of_ubiquitin_protein_ligase_activity
GO_bp:go_negative_regulation...31	17	0.30717	0.0092125	0.20146	0.063672	GO_bp:go_negative_regulation_of_anoikis
GO_bp:go_negative_regulation...479	6	0.47859	0.0085297	0.31391	0.063691	GO_bp:go_negative_regulation_of_non_canonical_wnt_signaling_pathway
Curated_gene_sets:lee_target...1	81	0.1461	0.0095485	0.095862	0.063752	Curated_gene_sets:lee_targets_of_ptch1_and_sufu_dn
Curated_gene_sets:onken_uvea...1	500	0.055871	0.0089704	0.036691	0.063923	Curated_gene_sets:onken_uveal_melanoma_dn
GO_mf:go_muscle_alpha_actini...	16	0.31739	0.0092348	0.20851	0.063996	GO_mf:go_muscle_alpha_actinin_binding
Curated_gene_sets:biocarta_p...14	15	0.30624	0.0086277	0.20119	0.064002	Curated_gene_sets:biocarta_pitx2_pathway
Curated_gene_sets:biocarta_s...2	5	0.51903	0.0084447	0.34116	0.064095	Curated_gene_sets:biocarta_salmonella_pathway
Curated_gene_sets:reactome_z...2	7	0.49595	0.0095471	0.32601	0.064106	Curated_gene_sets:reactome_zinc_efflux_and_compartmentalization_by_the_slc30_family
GO_bp:go_cytoskeletal_anchor...2	10	0.42864	0.0098614	0.28199	0.06426	GO_bp:go_cytoskeletal_anchoring_at_plasma_membrane
GO_bp:go_cell_cell_adhesion_...4	256	0.093118	0.010768	0.061266	0.064277	GO_bp:go_cell_cell_adhesion_via_plasma_membrane_adhesion_molecules
Curated_gene_sets:sansom_wnt...	60	0.16847	0.0094814	0.11095	0.064458	Curated_gene_sets:sansom_wnt_pathway_require_myc
GO_bp:go_cellular_response_t...30	13	0.37173	0.0097503	0.24486	0.064495	GO_bp:go_cellular_response_to_epinephrine_stimulus
GO_bp:go_fibroblast_prolifer...	80	0.1472	0.0095609	0.096991	0.064557	GO_bp:go_fibroblast_proliferation
Curated_gene_sets:kegg_chron...	72	0.14765	0.0090997	0.097312	0.06461	Curated_gene_sets:kegg_chronic_myeloid_leukemia
Curated_gene_sets:faelt_b_cl...2	39	0.17722	0.0080458	0.11681	0.064614	Curated_gene_sets:faelt_b_cll_with_vh3_21_up
GO_bp:go_protein_k48_linked_...1	31	0.2091	0.0084652	0.13785	0.06466	GO_bp:go_protein_k48_linked_deubiquitination
GO_bp:go_regulation_of_respo...15	151	0.10374	0.0092396	0.068418	0.064736	GO_bp:go_regulation_of_response_to_wounding
GO_bp:go_dentate_gyrus_devel...	16	0.33349	0.0097033	0.22004	0.06482	GO_bp:go_dentate_gyrus_development
GO_bp:go_myeloid_leukocyte_a...	617	0.051323	0.0091244	0.033881	0.064922	GO_bp:go_myeloid_leukocyte_activation
Curated_gene_sets:pid_thromb...2	15	0.33685	0.0094902	0.22242	0.064964	Curated_gene_sets:pid_thrombin_par4_pathway
Curated_gene_sets:biocarta_a...17	20	0.28807	0.0093701	0.1903	0.065055	Curated_gene_sets:biocarta_arenrf2_pathway
Curated_gene_sets:reactome_a...72	6	0.51446	0.0091691	0.34014	0.065214	Curated_gene_sets:reactome_alpha_oxidation_of_phytanate
GO_bp:go_cardiac_muscle_cell...5	111	0.11868	0.0090725	0.078484	0.065254	GO_bp:go_cardiac_muscle_cell_differentiation
Curated_gene_sets:lin_apc_ta...	66	0.15212	0.0089777	0.10062	0.065305	Curated_gene_sets:lin_apc_targets
Curated_gene_sets:sesto_resp...8	68	0.15135	0.0090659	0.10016	0.065401	Curated_gene_sets:sesto_response_to_uv_c7
GO_cc:go_anchoring_junction	531	0.055103	0.0091095	0.036476	0.065444	GO_cc:go_anchoring_junction
GO_bp:go_optic_nerve_morphog...	6	0.60763	0.01083	0.40242	0.065536	GO_bp:go_optic_nerve_morphogenesis
GO_mf:go_rab_guanyl_nucleoti...	38	0.21121	0.0094652	0.13991	0.065587	GO_mf:go_rab_guanyl_nucleotide_exchange_factor_activity
GO_cc:go_early_endosome	334	0.067922	0.0089531	0.045011	0.065656	GO_cc:go_early_endosome
Curated_gene_sets:holleman_a...4	28	0.21154	0.0081398	0.1402	0.065671	Curated_gene_sets:holleman_asparaginase_resistance_b_all_up
Curated_gene_sets:fung_il2_s...2	11	0.43446	0.010483	0.2882	0.065853	Curated_gene_sets:fung_il2_signaling_2
Curated_gene_sets:riz_erythr...7	26	0.24265	0.0089976	0.16097	0.06586	Curated_gene_sets:riz_erythroid_differentiation_hemgn
GO_bp:go_negative_regulation...396	10	0.39017	0.0089763	0.25897	0.065967	GO_bp:go_negative_regulation_of_macrophage_migration
GO_bp:go_tissue_migration	273	0.078326	0.0093495	0.051999	0.066006	GO_bp:go_tissue_migration
Curated_gene_sets:mikkelsen_...35	8	0.49796	0.010247	0.33074	0.066094	Curated_gene_sets:mikkelsen_partially_reprogrammed_to_pluripotency
Curated_gene_sets:kim_germin...2	60	0.16593	0.0093384	0.11023	0.06614	Curated_gene_sets:kim_germinal_center_t_helper_up
Curated_gene_sets:valk_aml_c...10	26	0.24727	0.0091689	0.16446	0.066367	Curated_gene_sets:valk_aml_cluster_4
GO_bp:go_regulation_of_neuro...9	460	0.059047	0.009103	0.039279	0.066394	GO_bp:go_regulation_of_neuron_projection_development
GO_cc:go_basal_cortex	5	0.50351	0.0081922	0.33504	0.066449	GO_cc:go_basal_cortex
GO_cc:go_mitochondrial_part	969	0.038791	0.0085589	0.025818	0.066497	GO_cc:go_mitochondrial_part
GO_cc:go_axonal_growth_cone	25	0.26741	0.0097234	0.17798	0.066501	GO_cc:go_axonal_growth_cone
GO_bp:go_meiotic_chromosome_...3	24	0.21699	0.007731	0.14448	0.066578	GO_bp:go_meiotic_chromosome_separation
Curated_gene_sets:ono_foxp3_...2	22	0.29073	0.0099176	0.19361	0.066609	Curated_gene_sets:ono_foxp3_targets_up
GO_mf:go_small_gtpase_binding	402	0.063171	0.0091185	0.042074	0.066631	GO_mf:go_small_gtpase_binding
GO_bp:go_regulation_of_leuko...2	83	0.13615	0.0090065	0.090682	0.066639	GO_bp:go_regulation_of_leukocyte_apoptotic_process
GO_bp:go_semaphorin_plexin_s...2	11	0.39235	0.009467	0.26133	0.066641	GO_bp:go_semaphorin_plexin_signaling_pathway_involved_in_neuron_projection_guidance
Curated_gene_sets:biocarta_p...5	20	0.25367	0.0082511	0.16897	0.066658	Curated_gene_sets:biocarta_p53hypoxia_pathway
Curated_gene_sets:amit_serum...5	35	0.21136	0.0090911	0.14083	0.066711	Curated_gene_sets:amit_serum_response_480_mcf10a
GO_cc:go_nuclear_lamina	7	0.42612	0.0082029	0.28397	0.066737	GO_cc:go_nuclear_lamina
GO_mf:go_dna_binding_bending	20	0.3079	0.010015	0.2052	0.066752	GO_mf:go_dna_binding_bending
Curated_gene_sets:reactome_r...30	21	0.28931	0.0096425	0.19281	0.066755	Curated_gene_sets:reactome_regulation_of_fzd_by_ubiquitination
Curated_gene_sets:yih_respon...3	28	0.22312	0.0085854	0.1487	0.066758	Curated_gene_sets:yih_response_to_arsenite_c3
GO_bp:go_stem_cell_division	38	0.20737	0.0092931	0.13821	0.066772	GO_bp:go_stem_cell_division
GO_cc:go_escrt_iii_complex	11	0.34215	0.0082557	0.22808	0.066797	GO_cc:go_escrt_iii_complex
GO_bp:go_regulation_of_nervo...	858	0.044628	0.0092943	0.029751	0.066813	GO_bp:go_regulation_of_nervous_system_development
Curated_gene_sets:acevedo_li...2	918	0.040004	0.0086034	0.026678	0.06688	Curated_gene_sets:acevedo_liver_cancer_up
Curated_gene_sets:myllykanga...14	5	0.43792	0.0071251	0.29212	0.066929	Curated_gene_sets:myllykangas_amplification_hot_spot_30
GO_bp:go_regulation_of_t_cir...	5	0.41757	0.0067939	0.27857	0.066952	GO_bp:go_regulation_of_t_circle_formation
GO_bp:go_purinergic_nucleoti...	18	0.30764	0.0094938	0.20533	0.067041	GO_bp:go_purinergic_nucleotide_receptor_signaling_pathway
Curated_gene_sets:ohashi_aur...1	8	0.3972	0.0081738	0.26527	0.067161	Curated_gene_sets:ohashi_aurka_targets
GO_bp:go_modulation_by_symbi...1	5	0.61151	0.0099493	0.40865	0.067282	GO_bp:go_modulation_by_symbiont_of_host_apoptotic_process
GO_cc:go_transcription_facto...7	6	0.51948	0.0092585	0.34715	0.067282	GO_cc:go_transcription_factor_tfiiib_complex
GO_bp:go_positive_regulation...371	204	0.091533	0.0094624	0.061238	0.067503	GO_bp:go_positive_regulation_of_immune_effector_process
Curated_gene_sets:montero_th...1	10	0.37455	0.008617	0.25061	0.067528	Curated_gene_sets:montero_thyroid_cancer_poor_survival_dn
Curated_gene_sets:mootha_mit...	429	0.057697	0.0085972	0.03863	0.067654	Curated_gene_sets:mootha_mitochondria
GO_bp:go_glycosylceramide_bi...	8	0.47494	0.0097736	0.31835	0.067877	GO_bp:go_glycosylceramide_biosynthetic_process
GO_mf:go_protein_c_terminus_...	181	0.088481	0.0086211	0.059313	0.067889	GO_mf:go_protein_c_terminus_binding
Curated_gene_sets:pid_lpa4_p...	14	0.36789	0.010014	0.24663	0.0679	Curated_gene_sets:pid_lpa4_pathway
GO_bp:go_mitotic_cytokinetic...	23	0.25985	0.0090633	0.17423	0.067938	GO_bp:go_mitotic_cytokinetic_process
GO_bp:go_vesicle_mediated_tr...3	89	0.12316	0.0084353	0.082624	0.068044	GO_bp:go_vesicle_mediated_transport_to_the_plasma_membrane
Curated_gene_sets:minguez_li...2	13	0.30823	0.0080848	0.20683	0.068081	Curated_gene_sets:minguez_liver_cancer_vascular_invasion_up
Curated_gene_sets:mikkelsen_...31	12	0.39971	0.010073	0.26828	0.068131	Curated_gene_sets:mikkelsen_npc_icp_with_h3k27me3
Curated_gene_sets:kyng_dna_d...4	81	0.13643	0.0089165	0.091629	0.068257	Curated_gene_sets:kyng_dna_damage_by_gamma_and_uv_radiation
GO_bp:go_negative_regulation...194	50	0.18421	0.0094665	0.12384	0.068448	GO_bp:go_negative_regulation_of_dna_binding
GO_bp:go_sulfate_transport	17	0.28485	0.0085429	0.19151	0.068465	GO_bp:go_sulfate_transport
GO_bp:go_positive_regulation...678	1137	0.037832	0.0089994	0.025438	0.068491	GO_bp:go_positive_regulation_of_protein_modification_process
Curated_gene_sets:gouyer_tum...	9	0.40334	0.0088034	0.27136	0.068602	Curated_gene_sets:gouyer_tumor_invasiveness
GO_mf:go_misfolded_protein_b...	21	0.2382	0.0079391	0.16026	0.068603	GO_mf:go_misfolded_protein_binding
Curated_gene_sets:meissner_n...3	468	0.060814	0.0094546	0.040925	0.068649	Curated_gene_sets:meissner_npc_hcp_with_h3k4me2
Curated_gene_sets:shin_b_cel...1	13	0.32947	0.0086417	0.22181	0.06873	Curated_gene_sets:shin_b_cell_lymphoma_cluster_1
GO_bp:go_positive_regulation...140	131	0.09967	0.0082728	0.067107	0.068748	GO_bp:go_positive_regulation_of_cellular_amide_metabolic_process
GO_bp:go_energy_derivation_b...	253	0.075336	0.0086616	0.050744	0.068833	GO_bp:go_energy_derivation_by_oxidation_of_organic_compounds
Curated_gene_sets:farmer_bre...11	6	0.75532	0.013462	0.50887	0.068872	Curated_gene_sets:farmer_breast_cancer_cluster_8
GO_bp:go_anaphase_promoting_...	82	0.12622	0.0082995	0.085045	0.068893	GO_bp:go_anaphase_promoting_complex_dependent_catabolic_process
GO_bp:go_localization_within...	141	0.097982	0.0084351	0.066024	0.06891	GO_bp:go_localization_within_membrane
GO_bp:go_complement_activati...2	13	0.34721	0.009107	0.23397	0.06892	GO_bp:go_complement_activation_alternative_pathway
GO_mf:go_structural_constitu...6	25	0.23952	0.0087095	0.16142	0.068938	GO_mf:go_structural_constituent_of_nuclear_pore
Curated_gene_sets:thillainad...1	8	0.43182	0.0088862	0.29104	0.068957	Curated_gene_sets:thillainadesan_znf217_targets_dn
GO_bp:go_regulation_of_muscl...5	131	0.10799	0.0089634	0.07283	0.069078	GO_bp:go_regulation_of_muscle_organ_development
GO_cc:go_myelin_sheath	49	0.17714	0.0090117	0.11947	0.069085	GO_cc:go_myelin_sheath
GO_bp:go_positive_regulation...261	7	0.4637	0.0089263	0.31313	0.069329	GO_bp:go_positive_regulation_of_epithelial_cell_proliferation_involved_in_wound_healing
GO_bp:go_signal_transduction...4	126	0.10548	0.0085878	0.071293	0.069502	GO_bp:go_signal_transduction_in_response_to_dna_damage
Curated_gene_sets:zwang_egf_...1	200	0.086511	0.0088561	0.058478	0.069528	Curated_gene_sets:zwang_egf_interval_dn
GO_bp:go_protein_import_into...1	17	0.25813	0.0077416	0.17454	0.069588	GO_bp:go_protein_import_into_mitochondrial_matrix
Curated_gene_sets:burton_adi...15	44	0.17037	0.0082143	0.1152	0.069602	Curated_gene_sets:burton_adipogenesis_peak_at_24hr
GO_bp:go_substrate_adhesion_...	87	0.13481	0.0091293	0.09116	0.069603	GO_bp:go_substrate_adhesion_dependent_cell_spreading
GO_bp:go_negative_regulation...7	8	0.37444	0.0077056	0.25323	0.069626	GO_bp:go_negative_regulation_of_actin_nucleation
Curated_gene_sets:reactome_m...91	9	0.36064	0.0078715	0.24401	0.069715	Curated_gene_sets:reactome_multifunctional_anion_exchangers
Curated_gene_sets:dacosta_uv...3	838	0.046421	0.0095596	0.031413	0.069749	Curated_gene_sets:dacosta_uv_response_via_ercc3_dn
GO_mf:go_dolichyl_phosphate_...	8	0.41349	0.0085091	0.27984	0.069764	GO_mf:go_dolichyl_phosphate_mannose_protein_mannosyltransferase_activity
GO_bp:go_intracellular_recep...	263	0.076305	0.0089423	0.051714	0.070044	GO_bp:go_intracellular_receptor_signaling_pathway
GO_bp:go_outflow_tract_septu...	27	0.27199	0.010277	0.18436	0.070078	GO_bp:go_outflow_tract_septum_morphogenesis
GO_cc:go_myosin_ii_complex	22	0.26487	0.0090355	0.17957	0.070115	GO_cc:go_myosin_ii_complex
GO_bp:go_cellular_response_t...85	517	0.054966	0.0089697	0.037279	0.07019	GO_bp:go_cellular_response_to_organic_cyclic_compound
GO_bp:go_mhc_class_i_biosynt...	6	0.59515	0.010607	0.40377	0.070251	GO_bp:go_mhc_class_i_biosynthetic_process
Curated_gene_sets:zhan_early...1	40	0.19931	0.0091636	0.13522	0.070256	Curated_gene_sets:zhan_early_differentiation_genes_dn
GO_bp:go_positive_regulation...504	6	0.49758	0.0088682	0.33765	0.070295	GO_bp:go_positive_regulation_of_microtubule_binding
GO_bp:go_establishment_of_en...2	9	0.47712	0.010414	0.32385	0.070347	GO_bp:go_establishment_of_endothelial_intestinal_barrier
GO_bp:go_regulation_of_neutr...4	29	0.25224	0.0098773	0.17121	0.07035	GO_bp:go_regulation_of_neutrophil_migration
GO_bp:go_regulation_of_metan...2	21	0.3156	0.010519	0.21426	0.070384	GO_bp:go_regulation_of_metanephros_development
GO_bp:go_negative_regulation...172	14	0.31603	0.0086019	0.21455	0.070387	GO_bp:go_negative_regulation_of_cytokine_production_involved_in_inflammatory_response
GO_bp:go_phospholipase_c_act...2	88	0.14216	0.0096818	0.096521	0.070412	GO_bp:go_phospholipase_c_activating_g_protein_coupled_receptor_signaling_pathway
Curated_gene_sets:wu_apoptos...1	11	0.36705	0.0088564	0.24928	0.070462	Curated_gene_sets:wu_apoptosis_by_cdkn1a_not_via_tp53
GO_bp:go_innate_immune_respo...2	114	0.11353	0.0087942	0.077104	0.070469	GO_bp:go_innate_immune_response_activating_cell_surface_receptor_signaling_pathway
GO_bp:go_magnesium_ion_homeo...	12	0.40523	0.010212	0.2753	0.070524	GO_bp:go_magnesium_ion_homeostasis
Curated_gene_sets:verrecchia...6	11	0.37868	0.009137	0.25727	0.070534	Curated_gene_sets:verrecchia_response_to_tgfb1_c4
GO_bp:go_hindbrain_developme...	143	0.10253	0.0088884	0.069671	0.070573	GO_bp:go_hindbrain_development
Curated_gene_sets:marson_fox...1	19	0.30154	0.0095601	0.20496	0.070628	Curated_gene_sets:marson_foxp3_core_direct_targets
GO_bp:go_golgi_localization	14	0.28322	0.007709	0.19252	0.07064	GO_bp:go_golgi_localization
Curated_gene_sets:reactome_o...20	35	0.21674	0.0093224	0.14735	0.070673	Curated_gene_sets:reactome_ovarian_tumor_domain_proteases
Curated_gene_sets:hooi_st7_t...2	85	0.14758	0.0098792	0.10034	0.070688	Curated_gene_sets:hooi_st7_targets_up
GO_bp:go_tube_development	961	0.041493	0.0091192	0.028214	0.070701	GO_bp:go_tube_development
Curated_gene_sets:biocarta_m...1	19	0.24839	0.0078753	0.16916	0.071003	Curated_gene_sets:biocarta_mal_pathway
GO_bp:go_establishment_of_me...	5	0.49059	0.0079819	0.33447	0.071228	GO_bp:go_establishment_of_meiotic_spindle_localization
GO_bp:go_forebrain_radial_gl...	7	0.57493	0.011067	0.39208	0.071287	GO_bp:go_forebrain_radial_glial_cell_differentiation
GO_bp:go_regulation_of_leuko...4	41	0.18747	0.0087262	0.12786	0.071304	GO_bp:go_regulation_of_leukocyte_degranulation
Curated_gene_sets:reactome_c...5	9	0.43193	0.0094274	0.29464	0.071339	Curated_gene_sets:reactome_calcineurin_activates_nfat
GO_bp:go_negative_regulation...226	113	0.1144	0.0088236	0.078082	0.071444	GO_bp:go_negative_regulation_of_epithelial_cell_proliferation
Curated_gene_sets:pid_ephb_f...	39	0.19864	0.0090179	0.13559	0.071477	Curated_gene_sets:pid_ephb_fwd_pathway
GO_cc:go_interstitial_matrix	12	0.39217	0.009883	0.26778	0.071534	GO_cc:go_interstitial_matrix
Curated_gene_sets:reactome_b...30	18	0.28263	0.0087219	0.19305	0.071604	Curated_gene_sets:reactome_branched_chain_amino_acid_catabolism
GO_bp:go_branched_chain_amin...1	18	0.28263	0.0087219	0.19305	0.071604	GO_bp:go_branched_chain_amino_acid_catabolic_process
GO_bp:go_regulation_of_fatty...3	46	0.15892	0.007834	0.10857	0.071639	GO_bp:go_regulation_of_fatty_acid_metabolic_process
GO_bp:go_endothelial_cell_mi...	188	0.090339	0.008969	0.061818	0.071968	GO_bp:go_endothelial_cell_migration
Curated_gene_sets:reactome_t...28	23	0.24398	0.0085098	0.16699	0.072008	Curated_gene_sets:reactome_thromboxane_signalling_through_tp_receptor
GO_cc:go_h3_histone_acetyltr...	7	0.43303	0.0083358	0.29649	0.072082	GO_cc:go_h3_histone_acetyltransferase_complex
GO_mf:go_notch_binding	21	0.28734	0.0095768	0.19674	0.072084	GO_mf:go_notch_binding
GO_mf:go_map_kinase_activity	14	0.36571	0.009954	0.25053	0.072194	GO_mf:go_map_kinase_activity
GO_bp:go_renal_filtration	18	0.32857	0.01014	0.22519	0.072278	GO_bp:go_renal_filtration
GO_bp:go_cholesterol_storage	17	0.30897	0.0092662	0.21189	0.072414	GO_bp:go_cholesterol_storage
GO_cc:go_inner_acrosomal_mem...	5	0.57874	0.0094162	0.39701	0.072463	GO_cc:go_inner_acrosomal_membrane
GO_cc:go_smc5_smc6_complex	7	0.56722	0.010919	0.38924	0.072534	GO_cc:go_smc5_smc6_complex
Curated_gene_sets:holleman_d...4	10	0.38458	0.0088479	0.26392	0.072537	Curated_gene_sets:holleman_daunorubicin_b_all_up
Curated_gene_sets:zamora_nos...1	78	0.1451	0.0093063	0.099637	0.072668	Curated_gene_sets:zamora_nos2_targets_dn
Curated_gene_sets:wamunyokol...4	263	0.074451	0.008725	0.051131	0.072695	Curated_gene_sets:wamunyokoli_ovarian_cancer_lmp_up
GO_bp:go_trigeminal_nerve_de...	11	0.39253	0.0094712	0.26978	0.072843	GO_bp:go_trigeminal_nerve_development
GO_bp:go_golgi_to_plasma_mem...1	37	0.1973	0.0087249	0.13562	0.072874	GO_bp:go_golgi_to_plasma_membrane_protein_transport
GO_bp:go_regulation_of_pepti...9	41	0.18321	0.008528	0.12594	0.072881	GO_bp:go_regulation_of_peptidyl_threonine_phosphorylation
Curated_gene_sets:biocarta_m...8	32	0.20638	0.0084888	0.14194	0.072974	Curated_gene_sets:biocarta_met_pathway
Curated_gene_sets:gu_pdef_ta...2	69	0.16309	0.0098403	0.11217	0.072987	Curated_gene_sets:gu_pdef_targets_up
GO_mf:go_serine_type_carboxy...	5	0.54878	0.0089287	0.37789	0.07323	GO_mf:go_serine_type_carboxypeptidase_activity
Curated_gene_sets:mori_immat...1	86	0.12094	0.0081428	0.083279	0.073236	Curated_gene_sets:mori_immature_b_lymphocyte_dn
GO_cc:go_u4_snrnp	10	0.37237	0.0085669	0.25657	0.07335	GO_cc:go_u4_snrnp
GO_mf:go_metalloendopeptidas...2	14	0.32184	0.0087602	0.22196	0.073537	GO_mf:go_metalloendopeptidase_inhibitor_activity
GO_mf:go_atpase_regulator_ac...	40	0.17979	0.008266	0.124	0.073546	GO_mf:go_atpase_regulator_activity
GO_bp:go_protein_neddylation	15	0.30007	0.0084541	0.20697	0.073563	GO_bp:go_protein_neddylation
GO_mf:go_kinase_inhibitor_ac...	66	0.15037	0.0088743	0.10374	0.073618	GO_mf:go_kinase_inhibitor_activity
Curated_gene_sets:de_yy1_tar...1	88	0.12924	0.0088021	0.089176	0.073642	Curated_gene_sets:de_yy1_targets_dn
Curated_gene_sets:mulligan_n...1	8	0.47243	0.009722	0.32607	0.073698	Curated_gene_sets:mulligan_ntf3_signaling_via_insr_and_igf1r_dn
GO_bp:go_amino_acid_transport	132	0.10969	0.0091388	0.07574	0.073786	GO_bp:go_amino_acid_transport
Curated_gene_sets:reactome_e...17	27	0.23488	0.0088754	0.16221	0.073821	Curated_gene_sets:reactome_energy_dependent_regulation_of_mtor_by_lkb1_ampk
GO_bp:go_postsynaptic_densit...1	18	0.3062	0.0094492	0.21155	0.073897	GO_bp:go_postsynaptic_density_assembly
GO_mf:go_thioredoxin_disulfi...	7	0.51351	0.0098851	0.35486	0.073945	GO_mf:go_thioredoxin_disulfide_reductase_activity
Curated_gene_sets:sweet_kras...2	60	0.1562	0.008791	0.10796	0.073969	Curated_gene_sets:sweet_kras_targets_dn
Curated_gene_sets:reactome_n...26	56	0.15788	0.0085851	0.10915	0.074024	Curated_gene_sets:reactome_negative_regulation_of_notch4_signaling
GO_bp:go_regulation_of_cellu...17	23	0.26065	0.0090913	0.18031	0.074157	GO_bp:go_regulation_of_cellular_response_to_drug
Curated_gene_sets:reactome_d...34	59	0.1485	0.0082877	0.10277	0.074233	Curated_gene_sets:reactome_degradation_of_dvl
Curated_gene_sets:reactome_a...5	102	0.11224	0.0082271	0.077675	0.074235	Curated_gene_sets:reactome_abc_family_proteins_mediated_transport
GO_bp:go_protein_k11_linked_...1	9	0.35352	0.007716	0.24467	0.07426	GO_bp:go_protein_k11_linked_deubiquitination
GO_bp:go_positive_regulation...33	8	0.37167	0.0076486	0.25727	0.07428	GO_bp:go_positive_regulation_of_anion_transmembrane_transport
GO_mf:go_supercoiled_dna_bin...	5	0.57865	0.0094148	0.40065	0.074337	GO_mf:go_supercoiled_dna_binding
Curated_gene_sets:reactome_a...90	25	0.22222	0.0080805	0.15389	0.074376	Curated_gene_sets:reactome_apc_cdc20_mediated_degradation_of_nek2a
GO_bp:go_axon_development	479	0.057219	0.008997	0.03963	0.074401	GO_bp:go_axon_development
GO_bp:go_genitalia_morphogen...	13	0.3642	0.0095526	0.25244	0.074563	GO_bp:go_genitalia_morphogenesis
GO_bp:go_mitotic_nuclear_div...	272	0.070846	0.0084413	0.049122	0.074626	GO_bp:go_mitotic_nuclear_division
GO_bp:go_interleukin_18_prod...	11	0.39177	0.0094529	0.27168	0.074658	GO_bp:go_interleukin_18_production
GO_bp:go_cellular_response_t...60	70	0.1389	0.0084416	0.096331	0.074669	GO_bp:go_cellular_response_to_ionizing_radiation
GO_mf:go_hydrolase_activity_...4	34	0.23734	0.010062	0.16461	0.074685	GO_mf:go_hydrolase_activity_acting_on_carbon_nitrogen_but_not_peptide_bonds_in_cyclic_amidines
GO_bp:go_regulation_of_adher...	65	0.15367	0.0090006	0.10661	0.074746	GO_bp:go_regulation_of_adherens_junction_organization
GO_bp:go_angiogenesis_involv...	20	0.31263	0.010169	0.21707	0.074911	GO_bp:go_angiogenesis_involved_in_wound_healing
GO_bp:go_chromosome_separati...	88	0.11987	0.0081642	0.083235	0.074918	GO_bp:go_chromosome_separation
GO_bp:go_exit_from_mitosis	30	0.21114	0.0084091	0.14667	0.075008	GO_bp:go_exit_from_mitosis
Curated_gene_sets:tseng_adip...1	39	0.19142	0.0086903	0.13305	0.075131	Curated_gene_sets:tseng_adipogenic_potential_dn
GO_cc:go_distal_axon	262	0.076715	0.0089735	0.053377	0.075333	GO_cc:go_distal_axon
GO_bp:go_neuron_projection_g...	263	0.077779	0.0091151	0.054126	0.075367	GO_bp:go_neuron_projection_guidance
GO_bp:go_icosanoid_biosynthe...	36	0.20301	0.0088554	0.14128	0.075382	GO_bp:go_icosanoid_biosynthetic_process
GO_bp:go_cell_migration_invo...3	5	0.63491	0.01033	0.44199	0.075442	GO_bp:go_cell_migration_involved_in_kidney_development
Curated_gene_sets:reactome_s...88	8	0.4587	0.0094394	0.31942	0.075504	Curated_gene_sets:reactome_signaling_by_tgf_beta_receptor_complex_in_cancer
Curated_gene_sets:reactome_r...59	23	0.26633	0.0092894	0.18549	0.075535	Curated_gene_sets:reactome_regulation_of_signaling_by_cbl
Curated_gene_sets:johnstone_...2	6	0.53073	0.009459	0.36964	0.075542	Curated_gene_sets:johnstone_parvb_targets_1_up
Curated_gene_sets:sheth_live...1	239	0.074502	0.0083285	0.0519	0.075583	Curated_gene_sets:sheth_liver_cancer_vs_txnip_loss_pam1
GO_bp:go_positive_regulation...740	8	0.50547	0.010402	0.35222	0.075639	GO_bp:go_positive_regulation_of_skeletal_muscle_fiber_development
Curated_gene_sets:amit_egf_r...4	12	0.30567	0.0077033	0.21304	0.075681	Curated_gene_sets:amit_egf_response_20_mcf10a
GO_bp:go_bone_growth	46	0.17562	0.0086573	0.12244	0.075748	GO_bp:go_bone_growth
GO_mf:go_double_stranded_rna...1	6	0.50214	0.0089495	0.35022	0.075823	GO_mf:go_double_stranded_rna_adenosine_deaminase_activity
GO_bp:go_positive_regulation...118	270	0.070201	0.0083342	0.048965	0.075837	GO_bp:go_positive_regulation_of_cell_cycle_process
Curated_gene_sets:reactome_p...85	21	0.237	0.0078993	0.16535	0.07589	Curated_gene_sets:reactome_presynaptic_function_of_kainate_receptors
Curated_gene_sets:bidus_meta...2	195	0.080334	0.0081213	0.056075	0.075991	Curated_gene_sets:bidus_metastasis_up
Curated_gene_sets:reactome_a...97	15	0.27723	0.0078106	0.19353	0.076006	Curated_gene_sets:reactome_apoptotic_factor_mediated_response
Curated_gene_sets:sansom_apc...1	229	0.073794	0.0080771	0.051568	0.076223	Curated_gene_sets:sansom_apc_myc_targets
GO_cc:go_mon1_ccz1_complex	5	0.37756	0.006143	0.26403	0.076367	GO_cc:go_mon1_ccz1_complex
GO_mf:go_butyrate_coa_ligase...	8	0.52226	0.010747	0.36528	0.076405	GO_mf:go_butyrate_coa_ligase_activity
GO_bp:go_response_to_sterol	30	0.21057	0.0083862	0.14739	0.076559	GO_bp:go_response_to_sterol
GO_bp:go_negative_regulation...570	24	0.26035	0.0092759	0.18226	0.076593	GO_bp:go_negative_regulation_of_reactive_oxygen_species_biosynthetic_process
Curated_gene_sets:berenjeno_...7	7	0.40718	0.0078383	0.28507	0.076603	Curated_gene_sets:berenjeno_transformed_by_rhoa_reversibly_up
GO_bp:go_dna_integrity_check...	154	0.089327	0.008034	0.062552	0.076649	GO_bp:go_dna_integrity_checkpoint
GO_mf:go_c_acyltransferase_a...	20	0.27021	0.0087892	0.18923	0.076659	GO_mf:go_c_acyltransferase_activity
GO_bp:go_glucose_catabolic_p...	8	0.44392	0.0091353	0.31089	0.076671	GO_bp:go_glucose_catabolic_process
GO_bp:go_establishment_of_en...1	38	0.20539	0.0092046	0.14389	0.076738	GO_bp:go_establishment_of_endothelial_barrier
GO_bp:go_uronic_acid_metabol...	20	0.4313	0.014029	0.3022	0.076773	GO_bp:go_uronic_acid_metabolic_process
GO_bp:go_minus_end_directed_...	5	0.5001	0.0081367	0.35045	0.076797	GO_bp:go_minus_end_directed_organelle_transport_along_microtubule
GO_bp:go_regulation_of_guany...2	12	0.30879	0.0077818	0.21644	0.076845	GO_bp:go_regulation_of_guanylate_cyclase_activity
Curated_gene_sets:mori_matur...1	71	0.13551	0.0082936	0.094995	0.076874	Curated_gene_sets:mori_mature_b_lymphocyte_dn
GO_cc:go_gaba_ergic_synapse	67	0.15873	0.0094384	0.11134	0.076988	GO_cc:go_gaba_ergic_synapse
GO_bp:go_vascular_wound_heal...	9	0.48451	0.010575	0.34015	0.077173	GO_bp:go_vascular_wound_healing
GO_bp:go_positive_regulation...429	9	0.45695	0.0099735	0.32091	0.077246	GO_bp:go_positive_regulation_of_keratinocyte_proliferation
GO_bp:go_positive_regulation...305	1838	0.028898	0.0085658	0.020299	0.077291	GO_bp:go_positive_regulation_of_gene_expression
GO_bp:go_negative_regulation...300	11	0.37307	0.0090017	0.26242	0.077574	GO_bp:go_negative_regulation_of_humoral_immune_response
Curated_gene_sets:reactome_c...83	76	0.14741	0.0093328	0.10371	0.077614	Curated_gene_sets:reactome_constitutive_signaling_by_aberrant_pi3k_in_cancer
GO_mf:go_lys48_specific_deub...	11	0.30511	0.0073619	0.21467	0.077622	GO_mf:go_lys48_specific_deubiquitinase_activity
GO_cc:go_muscle_myosin_compl...	18	0.28048	0.0086556	0.19736	0.077645	GO_cc:go_muscle_myosin_complex
GO_bp:go_positive_regulation...443	119	0.11444	0.0090564	0.080542	0.07768	GO_bp:go_positive_regulation_of_leukocyte_migration
Curated_gene_sets:reactome_i...22	106	0.11082	0.0082793	0.078023	0.077771	Curated_gene_sets:reactome_integration_of_energy_metabolism
Curated_gene_sets:biocarta_c...20	18	0.25849	0.007977	0.18204	0.077814	Curated_gene_sets:biocarta_chemical_pathway
GO_bp:go_water_homeostasis	70	0.14572	0.0088555	0.10264	0.077869	GO_bp:go_water_homeostasis
Curated_gene_sets:reactome_i...15	14	0.33903	0.0092279	0.2389	0.077944	Curated_gene_sets:reactome_inlb_mediated_entry_of_listeria_monocytogenes_into_host_cell
GO_bp:go_nucleoside_bisphosp...3	69	0.14395	0.0086858	0.10146	0.077997	GO_bp:go_nucleoside_bisphosphate_metabolic_process
GO_bp:go_axon_choice_point_r...	7	0.53118	0.010225	0.37477	0.078196	GO_bp:go_axon_choice_point_recognition
Curated_gene_sets:zheng_boun...	470	0.059002	0.009192	0.041638	0.078249	Curated_gene_sets:zheng_bound_by_foxp3
Curated_gene_sets:ginestier_...4	64	0.14487	0.0084199	0.10229	0.078361	Curated_gene_sets:ginestier_breast_cancer_znf217_amplified_up
GO_bp:go_response_to_cadmium...	60	0.1529	0.008605	0.10796	0.078371	GO_bp:go_response_to_cadmium_ion
GO_bp:go_positive_regulation...106	380	0.063257	0.0088828	0.04472	0.078617	GO_bp:go_positive_regulation_of_cell_adhesion
Curated_gene_sets:reactome_a...64	28	0.2145	0.0082537	0.15166	0.078636	Curated_gene_sets:reactome_adrenaline_noradrenaline_inhibits_insulin_secretion
Curated_gene_sets:reactome_d...42	1036	0.039421	0.0089767	0.027884	0.078731	Curated_gene_sets:reactome_developmental_biology
Curated_gene_sets:pedersen_m...6	372	0.060723	0.0084386	0.042958	0.078755	Curated_gene_sets:pedersen_metastasis_by_erbb2_isoform_7
GO_bp:go_interleukin_8_biosy...	13	0.33009	0.0086581	0.23355	0.078784	GO_bp:go_interleukin_8_biosynthetic_process
Curated_gene_sets:lein_neuro...	61	0.16584	0.0094105	0.11741	0.078918	Curated_gene_sets:lein_neuron_markers
GO_bp:go_protein_localizatio...21	27	0.23076	0.0087194	0.16343	0.07899	GO_bp:go_protein_localization_to_golgi_apparatus
GO_bp:go_regulation_of_lipas...	93	0.13146	0.0092031	0.093129	0.079042	GO_bp:go_regulation_of_lipase_activity
Curated_gene_sets:reactome_a...117	27	0.21551	0.0081434	0.15267	0.079046	Curated_gene_sets:reactome_attenuation_phase
GO_bp:go_megakaryocyte_devel...	15	0.32174	0.0090645	0.22797	0.079079	GO_bp:go_megakaryocyte_development
Curated_gene_sets:odonnell_m...2	70	0.15447	0.0093876	0.10945	0.079082	Curated_gene_sets:odonnell_metastasis_up
GO_cc:go_oligosaccharyltrans...	12	0.33169	0.0083589	0.23504	0.079101	GO_cc:go_oligosaccharyltransferase_complex
GO_bp:go_positive_regulation...509	9	0.38597	0.0084243	0.2736	0.079175	GO_bp:go_positive_regulation_of_mitochondrial_membrane_potential
Curated_gene_sets:lui_thyroi...1	49	0.16855	0.0085748	0.1195	0.079213	Curated_gene_sets:lui_thyroid_cancer_cluster_1
Curated_gene_sets:wang_class...	28	0.22342	0.0085968	0.15843	0.079255	Curated_gene_sets:wang_classic_adipogenic_targets_of_pparg
GO_bp:go_positive_regulation...707	45	0.17336	0.0084528	0.12299	0.079348	GO_bp:go_positive_regulation_of_response_to_biotic_stimulus
Curated_gene_sets:reactome_a...88	23	0.22374	0.0078037	0.15875	0.079378	Curated_gene_sets:reactome_apc_c:cdc20_mediated_degradation_of_cyclin_b
Curated_gene_sets:reactome_e...2	20	0.24296	0.0079028	0.17244	0.07944	Curated_gene_sets:reactome_e2f_mediated_regulation_of_dna_replication
Curated_gene_sets:colina_tar...	328	0.063017	0.0082329	0.044735	0.079478	Curated_gene_sets:colina_targets_of_4ebp1_and_4ebp2
GO_bp:go_exocytic_insertion_...	5	0.46951	0.0076391	0.33354	0.079624	GO_bp:go_exocytic_insertion_of_neurotransmitter_receptor_to_plasma_membrane
Curated_gene_sets:rodrigues_...2	5	0.68143	0.011087	0.4841	0.079628	Curated_gene_sets:rodrigues_dcc_targets_up
GO_bp:go_t_cell_activation_v...	8	0.46986	0.0096691	0.33385	0.079664	GO_bp:go_t_cell_activation_via_t_cell_receptor_contact_with_antigen_bound_to_mhc_molecule_on_antigen_presenting_cell
Curated_gene_sets:peart_hdac...1	72	0.13045	0.0080401	0.092719	0.079726	Curated_gene_sets:peart_hdac_proliferation_cluster_dn
GO_cc:go_condensed_nuclear_c...3	14	0.2575	0.0070088	0.18304	0.079755	GO_cc:go_condensed_nuclear_chromosome_kinetochore
GO_bp:go_facial_nerve_morpho...	10	0.38652	0.0088924	0.27476	0.07976	GO_bp:go_facial_nerve_morphogenesis
GO_mf:go_ubiquitin_protein_t...3	17	0.26239	0.0078695	0.18654	0.079775	GO_mf:go_ubiquitin_protein_transferase_regulator_activity
GO_bp:go_response_to_dopamine	14	0.31979	0.0087044	0.22738	0.079807	GO_bp:go_response_to_dopamine
GO_bp:go_positive_regulation...48	50	0.1527	0.0078472	0.10859	0.079838	GO_bp:go_positive_regulation_of_atpase_activity
Curated_gene_sets:kaab_heart...1	252	0.07051	0.0080909	0.05015	0.079874	Curated_gene_sets:kaab_heart_atrium_vs_ventricle_dn
Curated_gene_sets:kegg_sulfu...	11	0.33151	0.007999	0.2358	0.079889	Curated_gene_sets:kegg_sulfur_metabolism
GO_bp:go_cellular_response_t...31	33	0.2036	0.0085041	0.1449	0.079993	GO_bp:go_cellular_response_to_estradiol_stimulus
Curated_gene_sets:creighton_...3	475	0.053913	0.0084425	0.038383	0.08008	Curated_gene_sets:creighton_endocrine_therapy_resistance_1
GO_bp:go_positive_regulation...614	259	0.073636	0.0085645	0.052431	0.080105	GO_bp:go_positive_regulation_of_peptide_secretion
Curated_gene_sets:nikolsky_b...12	5	0.87762	0.014279	0.62502	0.080147	Curated_gene_sets:nikolsky_breast_cancer_19p13_amplicon
GO_bp:go_positive_regulation...635	5	0.61491	0.010005	0.43795	0.080159	GO_bp:go_positive_regulation_of_platelet_activation
Curated_gene_sets:iizuka_liv...2	24	0.20302	0.0072333	0.14464	0.080227	Curated_gene_sets:iizuka_liver_cancer_progression_g1_g2_dn
GO_bp:go_cell_substrate_adhe...	321	0.067449	0.008719	0.048068	0.08029	GO_bp:go_cell_substrate_adhesion
GO_cc:go_beta_catenin_destru...	12	0.29314	0.0073873	0.20899	0.080371	GO_cc:go_beta_catenin_destruction_complex
Curated_gene_sets:reactome_r...86	47	0.15654	0.0078003	0.11164	0.080436	Curated_gene_sets:reactome_retrograde_transport_at_the_trans_golgi_network
GO_bp:go_positive_regulation...166	7	0.48331	0.0093038	0.34477	0.080492	GO_bp:go_positive_regulation_of_cholesterol_storage
Curated_gene_sets:yegnasubra...	108	0.11007	0.0083007	0.078533	0.080522	Curated_gene_sets:yegnasubramanian_prostate_cancer
GO_bp:go_regulation_of_rac_p...	12	0.33296	0.008391	0.23756	0.080523	GO_bp:go_regulation_of_rac_protein_signal_transduction
GO_cc:go_smn_sm_protein_comp...	14	0.27575	0.0075055	0.19676	0.080552	GO_cc:go_smn_sm_protein_complex
GO_bp:go_negative_regulation...600	45	0.15151	0.0073872	0.10811	0.080563	GO_bp:go_negative_regulation_of_rna_metabolic_process
Curated_gene_sets:biocarta_b...12	11	0.42474	0.010248	0.30312	0.080578	Curated_gene_sets:biocarta_btg2_pathway
GO_mf:go_cell_matrix_adhesio...	7	0.44173	0.0085033	0.31524	0.080583	GO_mf:go_cell_matrix_adhesion_mediator_activity
Curated_gene_sets:reactome_n...78	56	0.15221	0.0082765	0.10865	0.080638	Curated_gene_sets:reactome_nucleosome_assembly
GO_bp:go_positive_regulation...60	40	0.19796	0.0091017	0.14133	0.080652	GO_bp:go_positive_regulation_of_b_cell_proliferation
Curated_gene_sets:rosty_cerv...	137	0.09485	0.0080497	0.067736	0.080722	Curated_gene_sets:rosty_cervical_cancer_proliferation_cluster
GO_mf:go_g_protein_alpha_sub...	22	0.26459	0.009026	0.18898	0.08075	GO_mf:go_g_protein_alpha_subunit_binding
Curated_gene_sets:riz_erythr...2	34	0.21504	0.0091165	0.15363	0.080812	Curated_gene_sets:riz_erythroid_differentiation_12hr
GO_mf:go_carbohydrate_proton...	10	0.41084	0.009452	0.29358	0.080854	GO_mf:go_carbohydrate_proton_symporter_activity
GO_bp:go_transcription_initi...3	13	0.31313	0.0082131	0.22376	0.08086	GO_bp:go_transcription_initiation_from_rna_polymerase_iii_promoter
GO_bp:go_morphogenesis_of_an...1	15	0.31232	0.008799	0.22322	0.080894	GO_bp:go_morphogenesis_of_an_endothelium
Curated_gene_sets:pid_p53_re...	58	0.15263	0.0084461	0.10912	0.080959	Curated_gene_sets:pid_p53_regulation_pathway
Curated_gene_sets:jepsen_smr...	30	0.20807	0.008287	0.14883	0.081055	Curated_gene_sets:jepsen_smrt_targets
GO_bp:go_regulation_of_nucle...9	6	0.50726	0.0090407	0.36285	0.081067	GO_bp:go_regulation_of_nucleotide_binding_oligomerization_domain_containing_2_signaling_pathway
GO_cc:go_photoreceptor_disc_...	19	0.21701	0.0068801	0.15529	0.081154	GO_cc:go_photoreceptor_disc_membrane
GO_cc:go_myofilament	31	0.20717	0.0083872	0.14828	0.08119	GO_cc:go_myofilament
GO_bp:go_negative_regulation...359	4	0.56452	0.0082154	0.40409	0.081214	GO_bp:go_negative_regulation_of_lamellipodium_organization
GO_bp:go_spontaneous_synapti...	7	0.4964	0.0095558	0.35539	0.08125	GO_bp:go_spontaneous_synaptic_transmission
GO_bp:go_hepatocyte_growth_f...	16	0.28569	0.0083127	0.20455	0.08126	GO_bp:go_hepatocyte_growth_factor_receptor_signaling_pathway
GO_bp:go_thioester_biosynthe...	49	0.16091	0.0081859	0.11523	0.081299	GO_bp:go_thioester_biosynthetic_process
GO_bp:go_female_mating_behav...	9	0.37635	0.0082143	0.26959	0.081363	GO_bp:go_female_mating_behavior
GO_bp:go_response_to_camptot...	5	0.59532	0.009686	0.42656	0.081421	GO_bp:go_response_to_camptothecin
GO_mf:go_carbon_sulfur_lyase...	10	0.3517	0.0080914	0.25201	0.081426	GO_mf:go_carbon_sulfur_lyase_activity
Curated_gene_sets:tseng_irs1...1	118	0.10258	0.0080835	0.073517	0.081471	Curated_gene_sets:tseng_irs1_targets_dn
Curated_gene_sets:reactome_p...68	16	0.27384	0.0079677	0.19638	0.081601	Curated_gene_sets:reactome_polo_like_kinase_mediated_events
GO_bp:go_golgi_organization	131	0.098961	0.0082139	0.070994	0.081678	GO_bp:go_golgi_organization
Curated_gene_sets:mullighan_...7	75	0.13394	0.0084244	0.096154	0.081826	Curated_gene_sets:mullighan_npm1_mutated_signature_2_dn
GO_bp:go_positive_regulation...71	8	0.48398	0.0099597	0.34745	0.081828	GO_bp:go_positive_regulation_of_blood_vessel_endothelial_cell_proliferation_involved_in_sprouting_angiogenesis
GO_bp:go_sphingomyelin_catab...	7	0.42811	0.0082411	0.30734	0.081829	GO_bp:go_sphingomyelin_catabolic_process
Curated_gene_sets:sabates_co...2	11	0.33358	0.0080488	0.23954	0.081882	Curated_gene_sets:sabates_colorectal_adenoma_size_dn
Curated_gene_sets:gentile_uv...10	35	0.2003	0.0086153	0.14395	0.082058	Curated_gene_sets:gentile_uv_response_cluster_d7
Curated_gene_sets:farmer_bre...6	16	0.29357	0.0085418	0.21106	0.08213	Curated_gene_sets:farmer_breast_cancer_cluster_3
GO_bp:go_ceramide_metabolic_...	25	0.22084	0.0080302	0.15877	0.082136	GO_bp:go_ceramide_metabolic_process
GO_bp:go_t_cell_differentiat...2	66	0.13444	0.007934	0.096712	0.082263	GO_bp:go_t_cell_differentiation_in_thymus
Curated_gene_sets:gargalovic...15	32	0.21804	0.0089684	0.15691	0.08233	Curated_gene_sets:gargalovic_response_to_oxidized_phospholipids_pink_dn
GO_cc:go_transferase_complex...	235	0.074627	0.0082732	0.053717	0.082388	GO_cc:go_transferase_complex_transferring_phosphorus_containing_groups
GO_mf:go_glutamate_receptor_...1	26	0.2497	0.0092591	0.17976	0.082414	GO_mf:go_glutamate_receptor_activity
GO_cc:go_respiratory_chain_c...1	73	0.1274	0.0079062	0.09174	0.082463	GO_cc:go_respiratory_chain_complex
GO_bp:go_negative_regulation...668	19	0.2649	0.0083987	0.19089	0.082619	GO_bp:go_negative_regulation_of_telomere_maintenance_via_telomerase
Curated_gene_sets:reactome_n...69	52	0.16895	0.0088535	0.12178	0.082677	Curated_gene_sets:reactome_nuclear_envelope_breakdown
GO_mf:go_dna_binding_transcr...1	398	0.060255	0.0086551	0.043439	0.082713	GO_mf:go_dna_binding_transcription_activator_activity
GO_bp:go_pre_b_cell_differen...	4	0.87055	0.012669	0.62772	0.082753	GO_bp:go_pre_b_cell_differentiation
GO_bp:go_negative_regulation...11	12	0.37788	0.009523	0.27252	0.082788	GO_bp:go_negative_regulation_of_acute_inflammatory_response
GO_bp:go_regulation_of_cellu...3	61	0.13917	0.0078971	0.10039	0.08284	GO_bp:go_regulation_of_cellular_amino_acid_metabolic_process
Curated_gene_sets:georges_ce...	61	0.1516	0.0086026	0.10937	0.082862	Curated_gene_sets:georges_cell_cycle_mir192_targets
Curated_gene_sets:elvidge_hi...2	39	0.17712	0.008041	0.1278	0.082895	Curated_gene_sets:elvidge_hif1a_and_hif2a_targets_up
GO_bp:go_intra_s_dna_damage_...	15	0.24457	0.0068904	0.17651	0.082948	GO_bp:go_intra_s_dna_damage_checkpoint
GO_bp:go_endoplasmic_reticul...6	199	0.075008	0.0076594	0.054166	0.083071	GO_bp:go_endoplasmic_reticulum_to_golgi_vesicle_mediated_transport
GO_bp:go_cellular_response_t...115	222	0.078545	0.0084663	0.056746	0.083163	GO_bp:go_cellular_response_to_toxic_substance
GO_bp:go_regulation_of_leuko...5	258	0.076976	0.008936	0.055613	0.083169	GO_bp:go_regulation_of_leukocyte_differentiation
GO_bp:go_vascular_process_in...	156	0.098648	0.0089293	0.071283	0.083203	GO_bp:go_vascular_process_in_circulatory_system
Curated_gene_sets:pid_trail_...	28	0.22775	0.0087635	0.16459	0.083228	Curated_gene_sets:pid_trail_pathway
GO_bp:go_response_to_antibio...	303	0.068675	0.0086292	0.049672	0.083408	GO_bp:go_response_to_antibiotic
Curated_gene_sets:biocarta_s...3	6	0.48754	0.0086892	0.35297	0.083608	Curated_gene_sets:biocarta_sam68_pathway
GO_cc:go_clathrin_coated_ves...2	110	0.11313	0.0086093	0.081903	0.083608	GO_cc:go_clathrin_coated_vesicle_membrane
GO_bp:go_response_to_platele...1	13	0.38055	0.0099815	0.27569	0.083748	GO_bp:go_response_to_platelet_aggregation_inhibitor
GO_bp:go_cell_cell_junction_...3	149	0.10264	0.0090815	0.074387	0.08383	GO_bp:go_cell_cell_junction_organization
GO_bp:go_regulation_of_nucle...10	8	0.43342	0.0089193	0.31419	0.083877	GO_bp:go_regulation_of_nucleotide_binding_oligomerization_domain_containing_signaling_pathway
Curated_gene_sets:reactome_d...37	14	0.29584	0.0080525	0.21446	0.083886	Curated_gene_sets:reactome_depolymerisation_of_the_nuclear_lamina
GO_mf:go_nucleotide_diphosph...	14	0.34114	0.0092853	0.24731	0.083897	GO_mf:go_nucleotide_diphosphatase_activity
Curated_gene_sets:benporath_...1	624	0.043969	0.0078598	0.03188	0.083925	Curated_gene_sets:benporath_cycling_genes
GO_cc:go_late_endosome	232	0.074808	0.0082409	0.054241	0.083929	GO_cc:go_late_endosome
Curated_gene_sets:cromer_met...2	62	0.14608	0.0083568	0.10594	0.083968	Curated_gene_sets:cromer_metastasis_up
GO_bp:go_endothelial_cell_fa...	7	0.52824	0.010169	0.38309	0.083974	GO_bp:go_endothelial_cell_fate_commitment
GO_mf:go_protein_phosphatase...5	135	0.094633	0.0079729	0.068644	0.084017	GO_mf:go_protein_phosphatase_binding
GO_bp:go_positive_regulation...433	17	0.27844	0.0083509	0.20201	0.084049	GO_bp:go_positive_regulation_of_lamellipodium_assembly
GO_mf:go_serine_transmembran...	6	0.51979	0.0092639	0.37719	0.0841	GO_mf:go_serine_transmembrane_transporter_activity
GO_bp:go_glycosphingolipid_b...	25	0.26067	0.0094784	0.18916	0.084107	GO_bp:go_glycosphingolipid_biosynthetic_process
Curated_gene_sets:pyeon_canc...2	161	0.094297	0.0086699	0.068434	0.084122	Curated_gene_sets:pyeon_cancer_head_and_neck_vs_cervical_up
Curated_gene_sets:williams_e...3	11	0.33552	0.0080957	0.24353	0.084149	Curated_gene_sets:williams_esr2_targets_dn
Curated_gene_sets:reactome_m...35	8	0.37705	0.0077592	0.27368	0.084158	Curated_gene_sets:reactome_metabolism_of_ingested_semet_sec_mesec_into_h2se
Curated_gene_sets:shaffer_ir...2	78	0.12519	0.0080296	0.090885	0.084187	Curated_gene_sets:shaffer_irf4_targets_in_activated_b_lymphocyte
Curated_gene_sets:gavin_foxp...6	94	0.12682	0.0089257	0.092089	0.084237	Curated_gene_sets:gavin_foxp3_targets_cluster_t4
GO_bp:go_negative_regulation...270	5	0.5914	0.0096221	0.42947	0.084261	GO_bp:go_negative_regulation_of_glutamate_secretion
GO_cc:go_spermatoproteasome_...	5	0.35875	0.0058369	0.26071	0.08441	GO_cc:go_spermatoproteasome_complex
GO_bp:go_heart_trabecula_for...	15	0.32099	0.0090433	0.23345	0.084574	GO_bp:go_heart_trabecula_formation
GO_bp:go_striated_muscle_ada...	48	0.16744	0.0084312	0.12178	0.084584	GO_bp:go_striated_muscle_adaptation
GO_bp:go_negative_regulation...427	303	0.06434	0.0080846	0.046799	0.084604	GO_bp:go_negative_regulation_of_mitotic_cell_cycle
Curated_gene_sets:reactome_m...76	119	0.1068	0.0084517	0.077712	0.084679	Curated_gene_sets:reactome_mitotic_prophase
GO_bp:go_g_protein_coupled_p...1	10	0.36523	0.0084026	0.26576	0.084689	GO_bp:go_g_protein_coupled_purinergic_nucleotide_receptor_signaling_pathway
GO_mf:go_g_protein_coupled_n...2	10	0.36523	0.0084026	0.26576	0.084689	GO_mf:go_g_protein_coupled_nucleotide_receptor_activity
GO_bp:go_immature_b_cell_dif...	8	0.57017	0.011733	0.41498	0.084735	GO_bp:go_immature_b_cell_differentiation
GO_bp:go_negative_regulation...484	143	0.086443	0.0074939	0.062937	0.08481	GO_bp:go_negative_regulation_of_nucleobase_containing_compound_metabolic_process
GO_cc:go_u5_snrnp	16	0.23323	0.0067862	0.16982	0.084828	GO_cc:go_u5_snrnp
GO_mf:go_glycine_n_acyltrans...	4	0.74645	0.010863	0.54363	0.084871	GO_mf:go_glycine_n_acyltransferase_activity
Curated_gene_sets:cardoso_re...	12	0.36169	0.0091149	0.26352	0.084961	Curated_gene_sets:cardoso_response_to_gamma_radiation_and_3ab
GO_bp:go_mitotic_metaphase_p...	44	0.16294	0.0078562	0.11878	0.085073	GO_bp:go_mitotic_metaphase_plate_congression
Curated_gene_sets:reactome_c...31	70	0.14428	0.0087685	0.10519	0.0851	Curated_gene_sets:reactome_cell_death_signalling_via_nrage_nrif_and_nade
GO_mf:go_neuropilin_binding	18	0.27033	0.0083424	0.1971	0.08511	GO_mf:go_neuropilin_binding
Curated_gene_sets:nakamura_l...2	14	0.28394	0.0077285	0.20715	0.085238	Curated_gene_sets:nakamura_lung_cancer_differentiation_markers
Curated_gene_sets:heller_hda...2	268	0.071345	0.008439	0.052087	0.085397	Curated_gene_sets:heller_hdac_targets_silenced_by_methylation_dn
GO_bp:go_cholesterol_efflux	41	0.17904	0.0083337	0.13076	0.085474	GO_bp:go_cholesterol_efflux
GO_bp:go_negative_regulation...414	8	0.47255	0.0097245	0.34521	0.085524	GO_bp:go_negative_regulation_of_metanephros_development
GO_bp:go_regulation_of_carbo...1	89	0.11285	0.0077293	0.082504	0.085691	GO_bp:go_regulation_of_carbohydrate_biosynthetic_process
Curated_gene_sets:nikolsky_b...23	21	0.3296	0.010986	0.24101	0.085727	Curated_gene_sets:nikolsky_breast_cancer_6p24_p22_amplicon
GO_bp:go_positive_regulation...82	36	0.199	0.0086807	0.14551	0.085727	GO_bp:go_positive_regulation_of_calcium_ion_transmembrane_transporter_activity
GO_bp:go_protein_localizatio...9	22	0.21655	0.0073873	0.15838	0.085778	GO_bp:go_protein_localization_to_chromosome_centromeric_region
GO_cc:go_cytoplasmic_microtu...	63	0.1411	0.0081366	0.10323	0.085836	GO_cc:go_cytoplasmic_microtubule
Curated_gene_sets:wang_lsd1_...1	33	0.21018	0.0087789	0.15385	0.085957	Curated_gene_sets:wang_lsd1_targets_dn
GO_bp:go_extracellular_matri...1	23	0.21774	0.0075945	0.15941	0.08599	GO_bp:go_extracellular_matrix_assembly
GO_bp:go_regulation_of_glial...4	31	0.21163	0.0085678	0.15498	0.086043	GO_bp:go_regulation_of_glial_cell_proliferation
Curated_gene_sets:kegg_pheny...	16	0.29435	0.0085647	0.2156	0.086089	Curated_gene_sets:kegg_phenylalanine_metabolism
GO_bp:go_peripheral_nervous_...1	5	0.48444	0.007882	0.35492	0.086143	GO_bp:go_peripheral_nervous_system_axon_regeneration
GO_cc:go_nucleoid	43	0.15829	0.0075448	0.11597	0.08615	GO_cc:go_nucleoid
GO_bp:go_phenol_containing_c...3	55	0.16869	0.009091	0.12361	0.086185	GO_bp:go_phenol_containing_compound_metabolic_process
GO_bp:go_detection_of_visibl...	55	0.14341	0.0077285	0.10514	0.08629	GO_bp:go_detection_of_visible_light
GO_bp:go_regulation_of_flage...	15	0.35733	0.010067	0.26202	0.086329	GO_bp:go_regulation_of_flagellated_sperm_motility
GO_bp:go_outflow_tract_morph...	75	0.14337	0.0090176	0.10514	0.086356	GO_bp:go_outflow_tract_morphogenesis
GO_cc:go_axon	576	0.049149	0.0084521	0.036051	0.086402	GO_cc:go_axon
GO_mf:go_hyalurononglucosami...	8	0.40254	0.0082837	0.29532	0.086441	GO_mf:go_hyalurononglucosaminidase_activity
GO_bp:go_negative_regulation...355	12	0.34173	0.008612	0.25077	0.086497	GO_bp:go_negative_regulation_of_keratinocyte_proliferation
Curated_gene_sets:pid_cone_p...	21	0.23059	0.0076855	0.16926	0.08655	Curated_gene_sets:pid_cone_pathway
GO_mf:go_rna_polymerase_iii_...2	7	0.34568	0.0066545	0.25383	0.086626	GO_mf:go_rna_polymerase_iii_general_transcription_initiation_factor_activity
GO_bp:go_immune_response_reg...1	378	0.060355	0.0084534	0.044324	0.086659	GO_bp:go_immune_response_regulating_cell_surface_receptor_signaling_pathway
Curated_gene_sets:reactome_d...81	28	0.19911	0.0076614	0.14642	0.086956	Curated_gene_sets:reactome_downregulation_of_erbb2_signaling
Curated_gene_sets:pid_ret_pa...	39	0.18703	0.0084912	0.13765	0.087123	Curated_gene_sets:pid_ret_pathway
Curated_gene_sets:reactome_i...10	147	0.086345	0.0075886	0.063561	0.087169	Curated_gene_sets:reactome_influenza_infection
GO_bp:go_negative_regulation...669	24	0.23173	0.0082561	0.17067	0.087277	GO_bp:go_negative_regulation_of_telomere_maintenance_via_telomere_lengthening
GO_mf:go_histone_methyltrans...3	8	0.46475	0.009564	0.34264	0.087497	GO_mf:go_histone_methyltransferase_activity_h3_k36_specific_
Curated_gene_sets:li_wilms_t...3	17	0.24328	0.0072962	0.17936	0.087505	Curated_gene_sets:li_wilms_tumor_anaplastic_up
Curated_gene_sets:reactome_a...33	29	0.19478	0.0076273	0.14363	0.087545	Curated_gene_sets:reactome_activation_of_kainate_receptors_upon_glutamate_binding
Curated_gene_sets:reactome_b...3	24	0.20728	0.0073849	0.15286	0.087566	Curated_gene_sets:reactome_basigin_interactions
GO_mf:go_protein_methyltrans...	85	0.1159	0.0077587	0.085488	0.087594	GO_mf:go_protein_methyltransferase_activity
Curated_gene_sets:reactome_t...110	92	0.11247	0.0078313	0.083002	0.087715	Curated_gene_sets:reactome_trif_ticam1_mediated_tlr4_signaling
GO_bp:go_intraciliary_retrog...	12	0.30739	0.0077465	0.22693	0.087789	GO_bp:go_intraciliary_retrograde_transport
GO_bp:go_negative_regulation...501	22	0.23196	0.007913	0.17126	0.087807	GO_bp:go_negative_regulation_of_oxidoreductase_activity
GO_bp:go_male_meiotic_nuclea...	44	0.15811	0.0076233	0.11677	0.087864	GO_bp:go_male_meiotic_nuclear_division
Curated_gene_sets:kyng_werne...3	18	0.24108	0.0074397	0.17805	0.087881	Curated_gene_sets:kyng_werner_syndrom_dn
Curated_gene_sets:fung_il2_t...2	9	0.41594	0.0090786	0.30728	0.087937	Curated_gene_sets:fung_il2_targets_with_stat5_binding_sites_t1
GO_bp:go_regulation_of_neuro...5	613	0.047012	0.0083317	0.034735	0.087964	GO_bp:go_regulation_of_neuron_differentiation
GO_bp:go_negative_regulation...640	33	0.19113	0.0079833	0.14128	0.088058	GO_bp:go_negative_regulation_of_striated_muscle_cell_differentiation
GO_bp:go_regulation_of_membr...8	30	0.22916	0.0091269	0.1694	0.088068	GO_bp:go_regulation_of_membrane_repolarization
GO_mf:go_hexokinase_activity	5	0.53224	0.0086596	0.39361	0.088167	GO_mf:go_hexokinase_activity
GO_bp:go_resolution_of_meiot...	17	0.23573	0.0070698	0.17444	0.088296	GO_bp:go_resolution_of_meiotic_recombination_intermediates
GO_bp:go_signal_transduction...5	72	0.12244	0.0075463	0.090632	0.088359	GO_bp:go_signal_transduction_involved_in_cell_cycle_checkpoint
Curated_gene_sets:biocarta_r...12	8	0.42001	0.0086434	0.31098	0.088418	Curated_gene_sets:biocarta_reck_pathway
GO_bp:go_positive_regulation...414	945	0.03806	0.0082985	0.028182	0.088437	GO_bp:go_positive_regulation_of_intracellular_signal_transduction
Curated_gene_sets:biocarta_t...10	19	0.26244	0.0083205	0.19434	0.088449	Curated_gene_sets:biocarta_tgfb_pathway
GO_bp:go_histone_h4_r3_methy...	6	0.44289	0.0078935	0.32807	0.088517	GO_bp:go_histone_h4_r3_methylation
Curated_gene_sets:reactome_p...82	28	0.19336	0.0074403	0.1433	0.088617	Curated_gene_sets:reactome_prefoldin_mediated_transfer_of_substrate_to_cct_tric
Curated_gene_sets:reactome_b...28	21	0.24892	0.0082966	0.18451	0.088656	Curated_gene_sets:reactome_blood_group_systems_biosynthesis
Curated_gene_sets:wilcox_res...1	58	0.15347	0.0084924	0.1138	0.088748	Curated_gene_sets:wilcox_response_to_progesterone_dn
GO_bp:go_regulation_of_myosi...	7	0.43327	0.0083404	0.32147	0.088879	GO_bp:go_regulation_of_myosin_light_chain_phosphatase_activity
GO_bp:go_regulation_of_t_hel...2	18	0.28554	0.0088118	0.2119	0.088914	GO_bp:go_regulation_of_t_helper_17_type_immune_response
GO_bp:go_positive_regulation...634	6	0.54716	0.0097518	0.40609	0.088936	GO_bp:go_positive_regulation_of_plasminogen_activation
Curated_gene_sets:reactome_c...28	608	0.044022	0.0077711	0.032701	0.089126	Curated_gene_sets:reactome_cell_cycle
GO_bp:go_cyclic_nucleotide_b...	20	0.2547	0.0082846	0.18924	0.089182	GO_bp:go_cyclic_nucleotide_biosynthetic_process
GO_bp:go_inositol_phosphate_...3	54	0.155	0.0082769	0.11517	0.089185	GO_bp:go_inositol_phosphate_mediated_signaling
Curated_gene_sets:reactome_d...41	253	0.069109	0.0079457	0.051352	0.089192	Curated_gene_sets:reactome_deubiquitination
Curated_gene_sets:kalma_e2f1...	11	0.29631	0.0071495	0.2202	0.089224	Curated_gene_sets:kalma_e2f1_targets
Curated_gene_sets:eguchi_cel...	23	0.20308	0.0070831	0.15095	0.089273	Curated_gene_sets:eguchi_cell_cycle_rb1_targets
GO_bp:go_cranial_nerve_devel...	48	0.1746	0.0087918	0.12982	0.089324	GO_bp:go_cranial_nerve_development
GO_cc:go_basal_part_of_cell	52	0.14972	0.0078459	0.11135	0.089387	GO_cc:go_basal_part_of_cell
GO_mf:go_phosphorus_oxygen_l...	21	0.25138	0.0083785	0.18697	0.089398	GO_mf:go_phosphorus_oxygen_lyase_activity
Curated_gene_sets:simbulan_p...1	16	0.2717	0.0079055	0.20214	0.089463	Curated_gene_sets:simbulan_parp1_targets_dn
GO_bp:go_smooth_muscle_cell_...2	8	0.43339	0.0089187	0.32247	0.089489	GO_bp:go_smooth_muscle_cell_chemotaxis
GO_bp:go_negative_regulation...133	16	0.28464	0.0082821	0.21203	0.089733	GO_bp:go_negative_regulation_of_cellular_response_to_drug
Curated_gene_sets:reactome_s...28	33	0.20216	0.008444	0.15072	0.089911	Curated_gene_sets:reactome_sialic_acid_metabolism
Curated_gene_sets:landis_bre...2	41	0.17565	0.0081757	0.13099	0.089985	Curated_gene_sets:landis_breast_cancer_progression_up
Curated_gene_sets:reactome_a...62	25	0.2192	0.0079706	0.16361	0.090162	Curated_gene_sets:reactome_adp_signalling_through_p2y_purinoceptor_1
Curated_gene_sets:pid_vegfr1...2	26	0.23181	0.0085959	0.17305	0.090194	Curated_gene_sets:pid_vegfr1_pathway
GO_mf:go_estrogen_receptor_a...	5	0.51282	0.0083437	0.38286	0.090219	GO_mf:go_estrogen_receptor_activity
Curated_gene_sets:biocarta_g...1	28	0.20953	0.0080624	0.15657	0.090411	Curated_gene_sets:biocarta_g1_pathway
Curated_gene_sets:reactome_t...41	97	0.11448	0.0081836	0.085616	0.090609	Curated_gene_sets:reactome_tnfr2_non_canonical_nf_kb_pathway
Curated_gene_sets:reactome_a...40	9	0.37703	0.0082291	0.28207	0.090682	Curated_gene_sets:reactome_activation_of_puma_and_translocation_to_mitochondria
Curated_gene_sets:perez_tp63...	330	0.063452	0.0083145	0.047484	0.09074	Curated_gene_sets:perez_tp63_targets
Curated_gene_sets:senese_hda...6	109	0.11184	0.0084728	0.083712	0.090777	Curated_gene_sets:senese_hdac2_targets_up
Curated_gene_sets:kinney_dnm...	14	0.34431	0.0093716	0.25771	0.090784	Curated_gene_sets:kinney_dnmt1_methylation_targets
Curated_gene_sets:reactome_a...118	57	0.14404	0.0079018	0.10785	0.090868	Curated_gene_sets:reactome_auf1_hnrnp_d0_binds_and_destabilizes_mrna
GO_mf:go_5s_rrna_binding	11	0.26755	0.0064556	0.20034	0.090868	GO_mf:go_5s_rrna_binding
GO_mf:go_oxidoreductase_acti...37	6	0.44451	0.0079223	0.33287	0.090885	GO_mf:go_oxidoreductase_activity_oxidizing_metal_ions_oxygen_as_acceptor
GO_bp:go_postsynaptic_specia...1	21	0.26566	0.0088542	0.199	0.090954	GO_bp:go_postsynaptic_specialization_assembly
GO_bp:go_calcitonin_family_r...	7	0.43897	0.0084503	0.32895	0.091032	GO_bp:go_calcitonin_family_receptor_signaling_pathway
GO_bp:go_response_to_auditor...	22	0.21841	0.0074506	0.16368	0.091046	GO_bp:go_response_to_auditory_stimulus
GO_cc:go_endolysosome_membra...	13	0.30996	0.0081301	0.23249	0.091238	GO_cc:go_endolysosome_membrane
GO_bp:go_negative_regulation...330	15	0.28184	0.0079405	0.2117	0.091546	GO_bp:go_negative_regulation_of_interleukin_1_secretion
GO_cc:go_collagen_containing...	380	0.059637	0.0083745	0.044814	0.091643	GO_cc:go_collagen_containing_extracellular_matrix
GO_bp:go_hormone_mediated_si...	224	0.07619	0.0082489	0.057265	0.09169	GO_bp:go_hormone_mediated_signaling_pathway
GO_bp:go_positive_regulation...797	10	0.383	0.0088115	0.28796	0.091763	GO_bp:go_positive_regulation_of_t_helper_17_type_immune_response
GO_cc:go_contractile_ring	10	0.29863	0.0068704	0.22457	0.091801	GO_cc:go_contractile_ring
GO_cc:go_dendrite_membrane	38	0.18112	0.008117	0.13626	0.091896	GO_cc:go_dendrite_membrane
GO_bp:go_mesoderm_morphogene...	68	0.14371	0.0086084	0.10812	0.091899	GO_bp:go_mesoderm_morphogenesis
GO_bp:go_fc_receptor_mediate...	83	0.12762	0.0084426	0.096036	0.091948	GO_bp:go_fc_receptor_mediated_stimulatory_signaling_pathway
GO_bp:go_regulation_of_renal...	30	0.22611	0.0090054	0.17023	0.092058	GO_bp:go_regulation_of_renal_system_process
Curated_gene_sets:yao_tempor...14	28	0.23164	0.0089133	0.17446	0.092133	Curated_gene_sets:yao_temporal_response_to_progesterone_cluster_5
Curated_gene_sets:pid_atr_pa...	38	0.1583	0.007094	0.11923	0.092156	Curated_gene_sets:pid_atr_pathway
GO_bp:go_actin_nucleation	47	0.14916	0.0074324	0.11236	0.092166	GO_bp:go_actin_nucleation
Curated_gene_sets:reactome_p...94	175	0.083653	0.0080157	0.063033	0.092244	Curated_gene_sets:reactome_programmed_cell_death
GO_bp:go_regulation_of_sarco...	7	0.49712	0.0095695	0.37459	0.092247	GO_bp:go_regulation_of_sarcomere_organization
GO_bp:go_positive_regulation...259	175	0.08604	0.0082445	0.064863	0.092349	GO_bp:go_positive_regulation_of_epithelial_cell_proliferation
Curated_gene_sets:iizuka_liv...8	9	0.34384	0.0075049	0.25933	0.092449	Curated_gene_sets:iizuka_liver_cancer_progression_l1_g1_dn
GO_bp:go_regulation_of_cardi...3	9	0.42028	0.0091733	0.31726	0.092642	GO_bp:go_regulation_of_cardiac_muscle_adaptation
Curated_gene_sets:reactome_s...63	5	0.46844	0.0076215	0.35363	0.092651	Curated_gene_sets:reactome_signaling_by_mst1
GO_bp:go_glial_cell_differen...	201	0.08008	0.008218	0.060486	0.092771	GO_bp:go_glial_cell_differentiation
Curated_gene_sets:reactome_v...7	56	0.13947	0.0075842	0.10536	0.092797	Curated_gene_sets:reactome_vif_mediated_degradation_of_apobec3g
GO_bp:go_mast_cell_activation	54	0.15082	0.0080538	0.11395	0.092836	GO_bp:go_mast_cell_activation
GO_bp:go_copper_ion_transport	15	0.23202	0.0065367	0.17531	0.092846	GO_bp:go_copper_ion_transport
GO_bp:go_sulfur_amino_acid_t...	7	0.319	0.0061408	0.24109	0.092898	GO_bp:go_sulfur_amino_acid_transport
GO_bp:go_macrophage_colony_s...1	5	0.46925	0.0076347	0.35465	0.092904	GO_bp:go_macrophage_colony_stimulating_factor_production
Curated_gene_sets:tsai_respo...1	143	0.092419	0.008012	0.069852	0.092914	Curated_gene_sets:tsai_response_to_ionizing_radiation
GO_mf:go_protein_containing_...2	89	0.10567	0.0072372	0.079873	0.092938	GO_mf:go_protein_containing_complex_scaffold_activity
Curated_gene_sets:takeda_tar...5	30	0.20287	0.0080796	0.15337	0.092975	Curated_gene_sets:takeda_targets_of_nup98_hoxa9_fusion_3d_dn
GO_bp:go_cellular_response_t...112	6	0.41131	0.0073306	0.31105	0.093041	GO_bp:go_cellular_response_to_testosterone_stimulus
Curated_gene_sets:wiederscha...	57	0.14731	0.0080814	0.11148	0.093188	Curated_gene_sets:wiederschain_targets_of_bmi1_and_pcgf2
Curated_gene_sets:jazaeri_br...1	41	0.18688	0.0086987	0.14145	0.093219	Curated_gene_sets:jazaeri_breast_cancer_brca1_vs_brca2_dn
GO_bp:go_positive_regulation...558	23	0.22044	0.0076889	0.16686	0.093232	GO_bp:go_positive_regulation_of_neuroblast_proliferation
Curated_gene_sets:lu_ezh2_ta...2	271	0.061135	0.007271	0.046286	0.093291	Curated_gene_sets:lu_ezh2_targets_up
Curated_gene_sets:browne_hcm...17	48	0.16444	0.00828	0.12456	0.093407	Curated_gene_sets:browne_hcmv_infection_2hr_dn
GO_bp:go_peptidyl_lysine_dim...	15	0.28391	0.0079987	0.21513	0.093477	GO_bp:go_peptidyl_lysine_dimethylation
GO_bp:go_negative_regulation...47	11	0.29841	0.0072004	0.22623	0.093585	GO_bp:go_negative_regulation_of_b_cell_apoptotic_process
GO_bp:go_lung_vasculature_de...	6	0.46136	0.0082227	0.34988	0.093657	GO_bp:go_lung_vasculature_development
Curated_gene_sets:sa_b_cell_...	22	0.21425	0.0073087	0.16253	0.093729	Curated_gene_sets:sa_b_cell_receptor_complexes
GO_bp:go_vasodilation	30	0.20443	0.008142	0.1551	0.09375	GO_bp:go_vasodilation
Curated_gene_sets:reactome_s...95	5	0.40512	0.0065914	0.3074	0.093779	Curated_gene_sets:reactome_signalling_to_p38_via_rit_and_rin
Curated_gene_sets:gajate_res...1	20	0.23423	0.007619	0.17775	0.0938	Curated_gene_sets:gajate_response_to_trabectedin_dn
GO_bp:go_regulation_of_arp2_...	15	0.23249	0.0065501	0.17644	0.093816	GO_bp:go_regulation_of_arp2_3_complex_mediated_actin_nucleation
GO_bp:go_diterpenoid_metabol...	80	0.1251	0.0081254	0.094945	0.093826	GO_bp:go_diterpenoid_metabolic_process
Curated_gene_sets:reactome_a...101	7	0.43672	0.008407	0.33153	0.093876	Curated_gene_sets:reactome_arms_mediated_activation
Curated_gene_sets:li_wilms_t...4	161	0.082317	0.0075684	0.062502	0.093924	Curated_gene_sets:li_wilms_tumor_vs_fetal_kidney_1_dn
Curated_gene_sets:reactome_m...25	6	0.43447	0.0077433	0.33003	0.094018	Curated_gene_sets:reactome_met_receptor_activation
Curated_gene_sets:reactome_m...23	5	0.49624	0.0080738	0.37696	0.094024	Curated_gene_sets:reactome_met_interacts_with_tns_proteins
GO_bp:go_cranial_suture_morp...	9	0.42184	0.0092072	0.3206	0.094132	GO_bp:go_cranial_suture_morphogenesis
GO_bp:go_positive_regulation...66	63	0.14826	0.0085493	0.11269	0.094164	GO_bp:go_positive_regulation_of_blood_circulation
GO_bp:go_phospholipid_dephos...	33	0.18234	0.0076157	0.13862	0.094199	GO_bp:go_phospholipid_dephosphorylation
GO_mf:go_1_acylglycerophosph...	4	0.6567	0.0095568	0.49925	0.094204	GO_mf:go_1_acylglycerophosphocholine_o_acyltransferase_activity
Curated_gene_sets:yu_myc_tar...2	42	0.15134	0.0071293	0.11506	0.09421	Curated_gene_sets:yu_myc_targets_up
Curated_gene_sets:stein_esrr...4	27	0.2179	0.0082338	0.16574	0.094303	Curated_gene_sets:stein_esrra_targets_responsive_to_estrogen_up
GO_cc:go_clathrin_coated_ves...1	180	0.083615	0.0081246	0.063598	0.094307	GO_cc:go_clathrin_coated_vesicle
Curated_gene_sets:martinez_r...4	643	0.042412	0.007692	0.032261	0.094321	Curated_gene_sets:martinez_rb1_targets_up
GO_bp:go_forebrain_generatio...	62	0.15143	0.008663	0.1152	0.094341	GO_bp:go_forebrain_generation_of_neurons
GO_bp:go_post_golgi_vesicle_...	101	0.10836	0.0079036	0.082437	0.094359	GO_bp:go_post_golgi_vesicle_mediated_transport
Curated_gene_sets:biocarta_t...2	9	0.35976	0.0078522	0.27378	0.094428	Curated_gene_sets:biocarta_tcapoptosis_pathway
Curated_gene_sets:li_wilms_t...1	25	0.23693	0.0086152	0.18047	0.094629	Curated_gene_sets:li_wilms_tumor
GO_bp:go_regulation_of_blood...2	166	0.089233	0.0083296	0.067974	0.094642	GO_bp:go_regulation_of_blood_pressure
Curated_gene_sets:le_ski_tar...2	17	0.29692	0.0089049	0.22657	0.095028	Curated_gene_sets:le_ski_targets_up
GO_bp:go_glutathione_catabol...	7	0.4169	0.0080254	0.31829	0.095139	GO_bp:go_glutathione_catabolic_process
GO_bp:go_regulation_of_nucle...5	22	0.22388	0.0076371	0.17095	0.09517	GO_bp:go_regulation_of_nuclease_activity
Curated_gene_sets:pid_atm_pa...	33	0.18102	0.0075608	0.13822	0.095173	Curated_gene_sets:pid_atm_pathway
GO_mf:go_delta_catenin_bindi...	7	0.48456	0.0093278	0.37015	0.095265	GO_mf:go_delta_catenin_binding
GO_bp:go_skeletal_system_dev...	497	0.051885	0.0083061	0.039655	0.095373	GO_bp:go_skeletal_system_development
Curated_gene_sets:myllykanga...2	10	0.34563	0.0079518	0.2642	0.095404	Curated_gene_sets:myllykangas_amplification_hot_spot_15
GO_bp:go_plasma_membrane_to_...	8	0.3702	0.0076183	0.28302	0.095439	GO_bp:go_plasma_membrane_to_endosome_transport
GO_bp:go_negative_regulation...262	22	0.24721	0.008433	0.18909	0.095552	GO_bp:go_negative_regulation_of_glial_cell_differentiation
GO_bp:go_positive_regulation...641	41	0.18398	0.0085637	0.14074	0.095566	GO_bp:go_positive_regulation_of_potassium_ion_transport
GO_bp:go_regulation_of_cellu...11	131	0.087814	0.0072887	0.067208	0.095685	GO_bp:go_regulation_of_cellular_ketone_metabolic_process
GO_bp:go_copii_coated_vesicl...2	14	0.25118	0.0068367	0.19225	0.095695	GO_bp:go_copii_coated_vesicle_cargo_loading
GO_bp:go_axon_midline_choice...	5	0.5838	0.0094984	0.44692	0.095738	GO_bp:go_axon_midline_choice_point_recognition
Curated_gene_sets:reactome_s...12	8	0.45008	0.0092621	0.34463	0.095788	Curated_gene_sets:reactome_sema4d_mediated_inhibition_of_cell_attachment_and_migration
GO_bp:go_positive_regulation...284	14	0.30676	0.0083496	0.23505	0.095936	GO_bp:go_positive_regulation_of_fatty_acid_biosynthetic_process
GO_mf:go_channel_regulator_a...	137	0.094538	0.0080232	0.072437	0.095937	GO_mf:go_channel_regulator_activity
GO_mf:go_ionotropic_glutamat...1	18	0.27482	0.008481	0.21063	0.095994	GO_mf:go_ionotropic_glutamate_receptor_activity
GO_bp:go_bradykinin_cataboli...	5	0.55449	0.0090216	0.42499	0.096008	GO_bp:go_bradykinin_catabolic_process
Curated_gene_sets:reichert_g...	8	0.30683	0.0063141	0.23536	0.096183	Curated_gene_sets:reichert_g1s_regulators_as_pi3k_targets
GO_bp:go_zygotic_determinati...	6	0.5931	0.010571	0.45559	0.096497	GO_bp:go_zygotic_determination_of_anterior_posterior_axis_embryo
GO_bp:go_regulation_of_smoot...3	61	0.14637	0.0083058	0.11244	0.096499	GO_bp:go_regulation_of_smooth_muscle_contraction
GO_cc:go_sperm_plasma_membra...	5	0.51114	0.0083164	0.39272	0.096543	GO_cc:go_sperm_plasma_membrane
GO_cc:go_cation_channel_comp...	212	0.080011	0.00843	0.061495	0.096622	GO_cc:go_cation_channel_complex
GO_bp:go_rhythmic_behavior	43	0.17329	0.0082599	0.13321	0.096668	GO_bp:go_rhythmic_behavior
Curated_gene_sets:hooi_st7_t...1	104	0.11143	0.0082471	0.085669	0.096682	Curated_gene_sets:hooi_st7_targets_dn
GO_bp:go_regulation_of_catec...	16	0.31675	0.0092162	0.24351	0.096683	GO_bp:go_regulation_of_catecholamine_metabolic_process
Curated_gene_sets:schraets_m...1	32	0.20554	0.0084542	0.1581	0.096794	Curated_gene_sets:schraets_mll_targets_dn
GO_bp:go_renal_system_proces...1	14	0.28614	0.0077885	0.2201	0.096796	GO_bp:go_renal_system_process_involved_in_regulation_of_blood_volume
GO_bp:go_neurotransmitter_me...	119	0.10429	0.0082533	0.080264	0.096912	GO_bp:go_neurotransmitter_metabolic_process
Curated_gene_sets:lui_thyroi...3	29	0.18335	0.0071798	0.14118	0.097026	Curated_gene_sets:lui_thyroid_cancer_cluster_3
Curated_gene_sets:lopez_mbd_...2	4	0.47442	0.0069042	0.36534	0.09705	Curated_gene_sets:lopez_mbd_targets_imprinted_and_x_linked
Curated_gene_sets:reactome_g...17	30	0.17966	0.0071555	0.13842	0.097161	Curated_gene_sets:reactome_g_protein_beta:gamma_signalling
GO_cc:go_alpha_dna_polymeras...	4	0.49402	0.0071894	0.38068	0.097201	GO_cc:go_alpha_dna_polymerase_primase_complex
GO_bp:go_positive_regulation...45	5	0.58239	0.0094756	0.4488	0.09721	GO_bp:go_positive_regulation_of_astrocyte_activation
GO_bp:go_norepinephrine_meta...	4	0.64198	0.0093426	0.49472	0.097211	GO_bp:go_norepinephrine_metabolic_process
GO_bp:go_cardiac_chamber_dev...	163	0.087544	0.0080985	0.067518	0.09739	GO_bp:go_cardiac_chamber_development
Curated_gene_sets:pal_prmt5_...2	183	0.076074	0.0074527	0.058674	0.097401	Curated_gene_sets:pal_prmt5_targets_up
GO_bp:go_regulation_of_trans...1	420	0.05356	0.0078985	0.041312	0.097414	GO_bp:go_regulation_of_trans_synaptic_signaling
Curated_gene_sets:reactome_t...47	5	0.45076	0.007334	0.34769	0.097417	Curated_gene_sets:reactome_toxicity_of_botulinum_toxin_type_d_bont_d
GO_bp:go_positive_regulation...233	25	0.21292	0.0077421	0.16424	0.097433	GO_bp:go_positive_regulation_of_dna_templated_transcription_initiation
GO_mf:go_nucleotide_receptor...	17	0.27175	0.0081501	0.20969	0.097506	GO_mf:go_nucleotide_receptor_activity
[truncated: 13,794 more rows]

## Sheet: Table S5
Table S5. Proxy SNPs in high linkage disequilibrium (LD) with the associated (suggestive) variants
[truncated: 28 more rows]

[truncated: 4 more sheets: Table S6, Table S7, Table S8, Table S9]
